# Supplementary material for: Litter size manipulation in laboratory mice: an example of how proteomic analysis can uncover new mechanisms underlying the cost of reproduction
Source: Front Zool. 2014 May 20;11:41. doi: 10.1186/1742-9994-11-41 (PMC4041047; doi:10.1186/1742-9994-11-41)
Supplement: Additional file 2: Table S1 — List of identified proteins and their annotations from every analyzed 2D-gel protein spots. [file 1742-9994-11-41-S2.xls]

## Sheet: Sheet1
Supplementary Table S1
Title:	Litter size manipulation in laboratory mice: an example of how proteomic analysis can uncover new mechanisms underlying the cost of reproduction
Authors:	Marine I. Plumel1,3, Antoine Stier 2,3, Danièle Thiersé1,3, Alain van Dorsselaer1,3, François Criscuolo2,3$ and Fabrice Bertile1,3*$
Affiliations:	1 Institut Pluridisciplinaire Hubert Curien, Département Sciences Analytiques, CNRS UMR7178, 25 rue Becquerel, 67087 Strasbourg Cedex 2, France
	2 Institut Pluridisciplinaire Hubert Curien, Département d’Ecologie, Physiologie et Ethologie, CNRS UMR7178, 23 rue Becquerel, 67087 Strasbourg Cedex 2, France
	3 University of Strasbourg, 4 rue Blaise Pascal, F-67081 Strasbourg Cedex, France
$: Equal contributors, shared seniorship of the paper
*: corresponding author: fbertile@unistra.fr
(1)	Significant Anova p values (P<0,05) are highlighted in green
Supplementary Table S1. List of identified proteins and their annotations from every analyzed 2D-gel protein spots								MASCOT scoring and number of identified peptides			OMSSA scoring and number of identified peptides				Accession number and corresponding names and synonym names of entries found in the UniProtKB database				Taxonomy ID of the studied species for which GO terms were extracted	Name of the reference database for the studied species and entry accession numbers in this reference database		Those nine columns contain: -GO terms directly assigned to a given entry in the GO database (http://www.geneontology.org) = Column "Cellular component ontology" (provides known subcellular locations for a given protein) + column "Molecular function ontology" (provides known activities of given protein) + column "Biological process ontology" (provides series of molecular events in which a given pr…
Samespots: spot number	Anova P-value (1)	Search algorithms	Protein name	Protein accession numbers	Protein molecular weight (Da)	Peptide sequence Omssa	Peptide sequence Mascot	Best Mascot Ion score	Mascot Identity score	Mascot Total peptide number	Best OMSSA -log(e) score	Omssa Total peptide number	GeneID	Symbol	UniProt accession number	General description	Recommended Name	Alternative Names	Taxonomy	Reference database	Reference accession number	Cellular component ontology	Cellular component ancestors	Cellular component graphic tree view	Molecular function ontology	Molecular function ancestors	Molecular function graphic tree view	Biological process ontology	Biological process ancestors	Biological process graphic tree view
657	0,011	Omssa-Mascot	RecName: Full=Indolethylamine N-methyltransferase; Short=Indolamine N-methyltransferase; AltName: Full=Aromatic alkylamine N-methyltransferase; Short=Amine N-methyltransferase; Short=Arylamine N-methyltransferase	gi|731019	29,441.7	AIQDAGcQVLK-DYLTTYYSFHSGPVAEQEIVK-EIIVTDYTPQNLQELQK-EPGAYDWSSIVQHAcELEGDR-FQHYMVGPK-FSGVYLEK-KEPGAYDWSSIVQHAcELEGDR-KFSGVYLEK-LAGLLKPGGHLVTLVTLR-TPPLGSAQVPLADcVLTFLAmEcAcPDIDTYR-VYIGGEDYEK	-AIQDAGcQVLK-EIIVTDYTPQNLQELQK-FQHYMVGPK-FSGVYLEK-VYIGGEDYEK	-63.8-75.6-36.2-44.4-57.6	-41.2-39.6-41.6-40.8-41.2	5	11.1-2.64-12.7-2.60-7.25-3.17-10.7-3.18-4.75-7.35-9.96	11	21743	Inmt	P40936	RecName: Full=Indolethylamine N-methyltransferase; Short=Indolamine N-methyltransferase; AltName: Full=Aromatic alkylamine N-methyltransferase; Short=Amine N-methyltransferase; Short=Arylamine N-methyltransferase	Indolethylamine N-methyltransferase	Aromatic alkylamine N-methyltransferase	10090	MGI	MGI:102963	GO:0005737: cytoplasm (IEA) GO:0005829: cytosol (IDA,ISO)	GO:0005575;GO:0005622;GO:0005623;GO:0005737;GO:0005829;GO:0044424;GO:0044444;GO:0044464	http://amigo.geneontology.org/cgi-bin/amigo/visualize?inline=false&term_data={%22GO%3A0005829%22%3A%7B%22fill%22%3A%22%23ffff66%22%2C%22font%22%3A%22black%22%7D,%22GO%3A0005737%22%3A%7B%22fill%22%3A%22%23ffff66%22%2C%22font%22%3A%22black%22%7D}&format=png&mode=basic&term_data_type=json	GO:0004790: thioether S-methyltransferase activity (IDA) GO:0008168: methyltransferase activity (IEA) GO:0016740: transferase activity (IEA) GO:0030748: amine N-methyltransferase activity (ISO)	GO:0003674;GO:0003824;GO:0004790;GO:0008168;GO:0008172;GO:0008757;GO:0016740;GO:0016741;GO:0030748	http://amigo.geneontology.org/cgi-bin/amigo/visualize?inline=false&term_data={%22GO%3A0030748%22%3A%7B%22fill%22%3A%22%23ffff66%22%2C%22font%22%3A%22black%22%7D,%22GO%3A0008168%22%3A%7B%22fill%22%3A%22%23ffff66%22%2C%22font%22%3A%22black%22%7D,%22GO%3A0004790%22%3A%7B%22fill%22%3A%22%23ffff66%22%2C%22font%22%3A%22black%22%7D,%22GO%3A0016740%22%3A%7B%22fill%22%3A%22%23ffff66%22%2C%22font%22%3A%22b…	GO:0009308: amine metabolic process (ISO) GO:0009636: response to toxic substance (IEA) GO:0032259: methylation (ISO)	GO:0006807;GO:0008150;GO:0008152;GO:0009308;GO:0009636;GO:0032259;GO:0042221;GO:0050896;GO:0071704;GO:1901564	http://amigo.geneontology.org/cgi-bin/amigo/visualize?inline=false&term_data={%22GO%3A0009308%22%3A%7B%22fill%22%3A%22%23ffff66%22%2C%22font%22%3A%22black%22%7D,%22GO%3A0032259%22%3A%7B%22fill%22%3A%22%23ffff66%22%2C%22font%22%3A%22black%22%7D,%22GO%3A0009636%22%3A%7B%22fill%22%3A%22%23ffff66%22%2C%22font%22%3A%22black%22%7D}&format=png&mode=basic&term_data_type=json
657	0,011	Omssa-Mascot	unnamed protein product [Mus musculus]	gi|12843046,gi|148681611,gi|71043961	26,388.9	YVNWIQQTIAAN	-YVNWIQQTIAAN	-58	-40,6	1	10,3	1	67373	2210010C04Rik	BAB25837	unnamed protein product	---	---	10090	---	---	---	---	---	---	---	---	---	---	---
516	0,012	Omssa-Mascot	RecName: Full=Fructose-1,6-bisphosphatase 1; Short=FBPase 1; AltName: Full=D-fructose-1,6-bisphosphate 1-phosphohydrolase 1	gi|14547989	36,895.8	AGGLATTGDKDILDIVPTEIHQK-aNHAPFETDISTLTR-APVVMGSSEDVQEFLEIYR-AQGTGELTQLLNSLcTAIK-DALQPGR-DFDPAINEYLQR-FPPDGSAPYGAR-FVMEQGR-GNIYSLNEGYAK-KFPPDGSAPYGAR-KGNIYSLNEGYAK-KLDILSNDLVINMLK-LDILSNDLVINMLK-LLYEcNPIAYVmEK-STDEPSEKDALQPGR-TLVYGGIFLYPANK-YVGSMVADIHR	-APVVmGSSEDVQEFLEIYR-AQGTGELTQLLNSLcTAIK-DALQPGR-DFDPAINEYLQR-FPPDGSAPYGAR-FVMEQGR-GNIYSLNEGYAK-KFPPDGSAPYGAR-KGNIYSLNEGYAK-KLDILSNDLVINMLK-LDILSNDLVINMLK-LLYEcNPIAYVMEK-STDEPSEKDALQPGR-TLVYGGIFLYPANK-YVGSMVADIHR	-88.8-106-29-32.8-71.4-35.4-69.9-25.5-66.1-43.2-93.3-39.5-23.9-75.6-75.4	-39.3-39.5-40.5-40.3-41-41.2-40.7-42.1-40.5-40.2-40.2-39.9-40.2-40.3-40.6	15	2.68-4.56-19.4-11.7-0.385-6.57-5.99-3.61-11.2-0.654-12.2-10.3-14.5-12.7-4.48-12.2-6.97	17	14121	Fbp1	Q9QXD6	RecName: Full=Fructose-1,6-bisphosphatase 1; Short=FBPase 1; AltName: Full=D-fructose-1,6-bisphosphate 1-phosphohydrolase 1	Fructose-1,6-bisphosphatase 1	D-fructose-1,6-bisphosphate 1-phosphohydrolase 1	10090	MGI	MGI:95492	GO:0005737: cytoplasm (ISO) GO:0005829: cytosol (ISO)	GO:0005575;GO:0005622;GO:0005623;GO:0005737;GO:0005829;GO:0044424;GO:0044444;GO:0044464	http://amigo.geneontology.org/cgi-bin/amigo/visualize?inline=false&term_data={%22GO%3A0005829%22%3A%7B%22fill%22%3A%22%23ffff66%22%2C%22font%22%3A%22black%22%7D,%22GO%3A0005737%22%3A%7B%22fill%22%3A%22%23ffff66%22%2C%22font%22%3A%22black%22%7D}&format=png&mode=basic&term_data_type=json	GO:0003824: catalytic activity (IEA) GO:0016208: AMP binding (ISO) GO:0016787: hydrolase activity (IEA) GO:0042132: fructose 1,6-bisphosphate 1-phosphatase activity (ISO) GO:0042578: phosphoric ester hydrolase activity (IEA) GO:0042802: identical protein binding (ISO) GO:0046872: metal ion binding (ISO) GO:0048029: monosaccharide binding (ISO)	GO:0000166;GO:0001882;GO:0001883;GO:0003674;GO:0003824;GO:0005488;GO:0005515;GO:0016208;GO:0016787;GO:0016788;GO:0016791;GO:0017076;GO:0019203;GO:0030246;GO:0030554;GO:0032549;GO:0032550;GO:0032553;GO:0032555;GO:0032559;GO:0036094;GO:0042132;GO:0042578;GO:0042802;GO:0043167;GO:0043168;GO:0043169;GO:0046872;GO:0048029;GO:0050308;GO:0097159;GO:0097367;GO:1901265;GO:1901363	http://amigo.geneontology.org/cgi-bin/amigo/visualize?inline=false&term_data={%22GO%3A0046872%22%3A%7B%22fill%22%3A%22%23ffff66%22%2C%22font%22%3A%22black%22%7D,%22GO%3A0016787%22%3A%7B%22fill%22%3A%22%23ffff66%22%2C%22font%22%3A%22black%22%7D,%22GO%3A0048029%22%3A%7B%22fill%22%3A%22%23ffff66%22%2C%22font%22%3A%22black%22%7D,%22GO%3A0016208%22%3A%7B%22fill%22%3A%22%23ffff66%22%2C%22font%22%3A%22b…	GO:0005975: carbohydrate metabolic process (ISO) GO:0006002: fructose 6-phosphate metabolic process (ISO) GO:0006094: gluconeogenesis (ISO) GO:0006111: regulation of gluconeogenesis (ISO) GO:0008152: metabolic process (IEA) GO:0016311: dephosphorylation (ISO) GO:0030308: negative regulation of cell growth (ISO) GO:0035690: cellular response to drug (ISO) GO:0045820: negative regulation of glycoly…	GO:0001558;GO:0005975;GO:0005996;GO:0006002;GO:0006006;GO:0006007;GO:0006091;GO:0006094;GO:0006096;GO:0006109;GO:0006110;GO:0006111;GO:0006461;GO:0006793;GO:0006796;GO:0007154;GO:0007165;GO:0007264;GO:0007265;GO:0008150;GO:0008152;GO:0009056;GO:0009058;GO:0009889;GO:0009892;GO:0009894;GO:0009895;GO:0009966;GO:0009968;GO:0009987;GO:0010035;GO:0010038;GO:0010565;GO:0010605;GO:0010646;GO:0010648;GO:…	http://amigo.geneontology.org/cgi-bin/amigo/visualize?inline=false&term_data={%22GO%3A0030308%22%3A%7B%22fill%22%3A%22%23ffff66%22%2C%22font%22%3A%22black%22%7D,%22GO%3A0071286%22%3A%7B%22fill%22%3A%22%23ffff66%22%2C%22font%22%3A%22black%22%7D,%22GO%3A0046580%22%3A%7B%22fill%22%3A%22%23ffff66%22%2C%22font%22%3A%22black%22%7D,%22GO%3A0008152%22%3A%7B%22fill%22%3A%22%23ffff66%22%2C%22font%22%3A%22b…
570	0,021	Omssa-Mascot	Glycine N-methyltransferase [Mus musculus]	gi|15679953,gi|55669634,gi|55976615	32,715.6	AHMVTLDYTVQVPGTGR-AWLLGLLR-DITTSVLTVNNK-LSYYPHcLASFTELVR-NIASmVRPGGLLVIDHR-NYDYILSTGcAPPGK-SLGVAAEGLPDQYADGEAAR-vDSVYR-VWQLYIGDTR	-AHMVTLDYTVQVPGTGR-DITTSVLTVNNK-NYDYILSTGcAPPGK-SLGVAAEGLPDQYADGEAAR-vDSVYR-VWQLYIGDTR	-43.5-84.4-91-47.8-30.8-55.5	-40-41-40.2-39.6-40.8-40.7	6	8.65-6.33-11.1-4.48-8.79-14.8-14.0-0.830-10.8	9	---	---	1R8X|A	Chain A, Crystal Structure Of Mouse Glycine N-Methyltransferase (Tetragonal Form)	---	---	10090	MGI	MGI:1202304	GO:0005634: nucleus (ISO) GO:0005737: cytoplasm (ISO) GO:0005829: cytosol (ISO)	GO:0005575;GO:0005622;GO:0005623;GO:0005634;GO:0005737;GO:0005829;GO:0043226;GO:0043227;GO:0043229;GO:0043231;GO:0044424;GO:0044444;GO:0044464	http://amigo.geneontology.org/cgi-bin/amigo/visualize?inline=false&term_data={%22GO%3A0005634%22%3A%7B%22fill%22%3A%22%23ffff66%22%2C%22font%22%3A%22black%22%7D,%22GO%3A0005737%22%3A%7B%22fill%22%3A%22%23ffff66%22%2C%22font%22%3A%22black%22%7D,%22GO%3A0005829%22%3A%7B%22fill%22%3A%22%23ffff66%22%2C%22font%22%3A%22black%22%7D}&format=png&mode=basic&term_data_type=json	GO:0005542: folic acid binding (ISO) GO:0008168: methyltransferase activity (IEA) GO:0008757: S-adenosylmethionine-dependent methyltransferase activity (ISO) GO:0016594: glycine binding (IDA,ISO) GO:0016740: transferase activity (IEA) GO:0017174: glycine N-methyltransferase activity (IDA,ISO)	GO:0003674;GO:0003824;GO:0005488;GO:0005542;GO:0008168;GO:0008170;GO:0008757;GO:0016594;GO:0016597;GO:0016740;GO:0016741;GO:0017174;GO:0019842;GO:0031406;GO:0036094;GO:0043167;GO:0043168;GO:0043169;GO:0043177;GO:0072341;GO:0097159;GO:1901363	http://amigo.geneontology.org/cgi-bin/amigo/visualize?inline=false&term_data={%22GO%3A0008757%22%3A%7B%22fill%22%3A%22%23ffff66%22%2C%22font%22%3A%22black%22%7D,%22GO%3A0008168%22%3A%7B%22fill%22%3A%22%23ffff66%22%2C%22font%22%3A%22black%22%7D,%22GO%3A0005542%22%3A%7B%22fill%22%3A%22%23ffff66%22%2C%22font%22%3A%22black%22%7D,%22GO%3A0016594%22%3A%7B%22fill%22%3A%22%23ffff66%22%2C%22font%22%3A%22b…	GO:0005977: glycogen metabolic process (IMP) GO:0006111: regulation of gluconeogenesis (IMP) GO:0006544: glycine metabolic process (ISO) GO:0006555: methionine metabolic process (IMP) GO:0006730: one-carbon metabolic process (IMP) GO:0032259: methylation (IDA) GO:0046498: S-adenosylhomocysteine metabolic process (ISO) GO:0046500: S-adenosylmethionine metabolic process (IDA,ISO) GO:0051262: protei…	GO:0000096;GO:0005975;GO:0005976;GO:0005977;GO:0005996;GO:0006006;GO:0006073;GO:0006082;GO:0006091;GO:0006094;GO:0006109;GO:0006111;GO:0006112;GO:0006139;GO:0006461;GO:0006520;GO:0006544;GO:0006555;GO:0006575;GO:0006725;GO:0006730;GO:0006732;GO:0006790;GO:0006807;GO:0008150;GO:0008152;GO:0009058;GO:0009066;GO:0009069;GO:0009116;GO:0009119;GO:0009889;GO:0009987;GO:0010565;GO:0010675;GO:0010906;GO:…	http://amigo.geneontology.org/cgi-bin/amigo/visualize?inline=false&term_data={%22GO%3A1901052%22%3A%7B%22fill%22%3A%22%23ffff66%22%2C%22font%22%3A%22black%22%7D,%22GO%3A0046498%22%3A%7B%22fill%22%3A%22%23ffff66%22%2C%22font%22%3A%22black%22%7D,%22GO%3A0051289%22%3A%7B%22fill%22%3A%22%23ffff66%22%2C%22font%22%3A%22black%22%7D,%22GO%3A0006111%22%3A%7B%22fill%22%3A%22%23ffff66%22%2C%22font%22%3A%22b…
570	0,021	Omssa-Mascot	RIKEN cDNA 0610010D20 gene [Mus musculus]	gi|16741167,gi|81906175	34,753.9	APLQELSPTEEEALR-LIEPNTAVTR	-APLQELSPTEEEALR-LIEPNTAVTR	-28.9-36.7	-40-41.1	2	1.30-2.94	2	67432	Hoga1	Q9DCU9	RecName: Full=Probable 4-hydroxy-2-oxoglutarate aldolase, mitochondrial; AltName: Full=Dihydrodipicolinate synthase-like; Short=DHDPS-like protein; AltName: Full=Probable 2-keto-4-hydroxyglutarate aldolase; Short=Probable KHG-aldolase; Flags: Precursor	Probable 4-hydroxy-2-oxoglutarate aldolase, mitochondrial	Probable 2-keto-4-hydroxyglutarate aldolase	10090	MGI	MGI:1914682	GO:0005739: mitochondrion (IDA)	GO:0005575;GO:0005622;GO:0005623;GO:0005737;GO:0005739;GO:0043226;GO:0043227;GO:0043229;GO:0043231;GO:0044424;GO:0044444;GO:0044464	http://amigo.geneontology.org/cgi-bin/amigo/visualize?inline=false&term_data={%22GO%3A0005739%22%3A%7B%22fill%22%3A%22%23ffff66%22%2C%22font%22%3A%22black%22%7D}&format=png&mode=basic&term_data_type=json	GO:0003824: catalytic activity (IEA) GO:0008700: 4-hydroxy-2-oxoglutarate aldolase activity (ISO) GO:0016829: lyase activity (IEA) GO:0042803: protein homodimerization activity (ISO)	GO:0003674;GO:0003824;GO:0005488;GO:0005515;GO:0008700;GO:0016829;GO:0016830;GO:0016832;GO:0016833;GO:0042802;GO:0042803;GO:0046983	http://amigo.geneontology.org/cgi-bin/amigo/visualize?inline=false&term_data={%22GO%3A0008700%22%3A%7B%22fill%22%3A%22%23ffff66%22%2C%22font%22%3A%22black%22%7D,%22GO%3A0003824%22%3A%7B%22fill%22%3A%22%23ffff66%22%2C%22font%22%3A%22black%22%7D,%22GO%3A0042803%22%3A%7B%22fill%22%3A%22%23ffff66%22%2C%22font%22%3A%22black%22%7D,%22GO%3A0016829%22%3A%7B%22fill%22%3A%22%23ffff66%22%2C%22font%22%3A%22b…	GO:0008152: metabolic process (IEA) GO:0009436: glyoxylate catabolic process (ISO) GO:0019470: 4-hydroxyproline catabolic process (ISO) GO:0033609: oxalate metabolic process (ISO) GO:0042866: pyruvate biosynthetic process (ISO) GO:0046487: glyoxylate metabolic process (ISO)	GO:0006081;GO:0006082;GO:0006090;GO:0006520;GO:0006575;GO:0006807;GO:0008150;GO:0008152;GO:0009056;GO:0009058;GO:0009063;GO:0009436;GO:0009987;GO:0016053;GO:0016054;GO:0019470;GO:0019471;GO:0019752;GO:0032787;GO:0033609;GO:0042219;GO:0042866;GO:0043436;GO:0043648;GO:0044237;GO:0044238;GO:0044248;GO:0044249;GO:0044281;GO:0044282;GO:0044283;GO:0044710;GO:0044711;GO:0044712;GO:0046185;GO:0046394;GO:…	http://amigo.geneontology.org/cgi-bin/amigo/visualize?inline=false&term_data={%22GO%3A0008152%22%3A%7B%22fill%22%3A%22%23ffff66%22%2C%22font%22%3A%22black%22%7D,%22GO%3A0019470%22%3A%7B%22fill%22%3A%22%23ffff66%22%2C%22font%22%3A%22black%22%7D,%22GO%3A0009436%22%3A%7B%22fill%22%3A%22%23ffff66%22%2C%22font%22%3A%22black%22%7D,%22GO%3A0042866%22%3A%7B%22fill%22%3A%22%23ffff66%22%2C%22font%22%3A%22b…
570	0,021	Omssa-Mascot	malate dehydrogenase 1, NAD (soluble), isoform CRA_c [Mus musculus]	gi|148675904,gi|387129,gi|92087001	40,042.3	DLDVAVLVGSMPR-ETAFEFLSSA-EVGVYEALKDDSWLK-FVEGLPINDFSR-LGVTADDVK-VIVVGNPANTNcLTASK	-AIADHIR-DLDVAVLVGSMPR-ENFScLTR-ETAFEFLSSA-FVEGLPINDFSR-LGVTADDVK-VIVVGNPANTNcLTASK	-29.4-71.1-48.7-37-36.6-51.4-66.7	-41-40.5-40.9-41.2-40.8-42-40.2	7	13.7-4.89-0.365-5.90-6.34-10.2	6	17449	Mdh1	P14152	RecName: Full=Malate dehydrogenase, cytoplasmic; AltName: Full=Cytosolic malate dehydrogenase	Malate dehydrogenase, cytoplasmic	Cytosolic malate dehydrogenase	10090	MGI	MGI:97051	GO:0005737: cytoplasm (ISO) GO:0005739: mitochondrion (IDA) GO:0005813: centrosome (ISO) GO:0005829: cytosol (ISO)	GO:0005575;GO:0005622;GO:0005623;GO:0005737;GO:0005739;GO:0005813;GO:0005815;GO:0005829;GO:0005856;GO:0015630;GO:0043226;GO:0043227;GO:0043228;GO:0043229;GO:0043231;GO:0043232;GO:0044422;GO:0044424;GO:0044430;GO:0044444;GO:0044446;GO:0044464	http://amigo.geneontology.org/cgi-bin/amigo/visualize?inline=false&term_data={%22GO%3A0005813%22%3A%7B%22fill%22%3A%22%23ffff66%22%2C%22font%22%3A%22black%22%7D,%22GO%3A0005737%22%3A%7B%22fill%22%3A%22%23ffff66%22%2C%22font%22%3A%22black%22%7D,%22GO%3A0005829%22%3A%7B%22fill%22%3A%22%23ffff66%22%2C%22font%22%3A%22black%22%7D,%22GO%3A0005739%22%3A%7B%22fill%22%3A%22%23ffff66%22%2C%22font%22%3A%22b…	GO:0003824: catalytic activity (IEA) GO:0016491: oxidoreductase activity (IEA) GO:0016615: malate dehydrogenase activity (ISO) GO:0016616: oxidoreductase activity, acting on the CH-OH group of donors, NAD or NADP as acceptor (IEA) GO:0030060: L-malate dehydrogenase activity (ISO) GO:0051287: NAD binding (ISO)	GO:0000166;GO:0003674;GO:0003824;GO:0005488;GO:0016491;GO:0016614;GO:0016615;GO:0016616;GO:0030060;GO:0036094;GO:0048037;GO:0050662;GO:0051287;GO:0097159;GO:1901265;GO:1901363	http://amigo.geneontology.org/cgi-bin/amigo/visualize?inline=false&term_data={%22GO%3A0016616%22%3A%7B%22fill%22%3A%22%23ffff66%22%2C%22font%22%3A%22black%22%7D,%22GO%3A0003824%22%3A%7B%22fill%22%3A%22%23ffff66%22%2C%22font%22%3A%22black%22%7D,%22GO%3A0051287%22%3A%7B%22fill%22%3A%22%23ffff66%22%2C%22font%22%3A%22black%22%7D,%22GO%3A0016615%22%3A%7B%22fill%22%3A%22%23ffff66%22%2C%22font%22%3A%22b…	GO:0005975: carbohydrate metabolic process (IEA) GO:0006099: tricarboxylic acid cycle (IEA) GO:0006107: oxaloacetate metabolic process (ISO) GO:0006108: malate metabolic process (ISO) GO:0006734: NADH metabolic process (ISO) GO:0019674: NAD metabolic process (ISO) GO:0044262: cellular carbohydrate metabolic process (IEA) GO:0055114: oxidation-reduction process (IEA,ISO)	GO:0005975;GO:0006082;GO:0006091;GO:0006099;GO:0006107;GO:0006108;GO:0006139;GO:0006725;GO:0006732;GO:0006733;GO:0006734;GO:0006753;GO:0006793;GO:0006796;GO:0006807;GO:0008150;GO:0008152;GO:0009060;GO:0009117;GO:0009987;GO:0015980;GO:0019362;GO:0019637;GO:0019674;GO:0019752;GO:0034641;GO:0043436;GO:0043648;GO:0044237;GO:0044238;GO:0044262;GO:0044281;GO:0044710;GO:0045333;GO:0046483;GO:0046496;GO:…	http://amigo.geneontology.org/cgi-bin/amigo/visualize?inline=false&term_data={%22GO%3A0044262%22%3A%7B%22fill%22%3A%22%23ffff66%22%2C%22font%22%3A%22black%22%7D,%22GO%3A0019674%22%3A%7B%22fill%22%3A%22%23ffff66%22%2C%22font%22%3A%22black%22%7D,%22GO%3A0055114%22%3A%7B%22fill%22%3A%22%23ffff66%22%2C%22font%22%3A%22black%22%7D,%22GO%3A0006108%22%3A%7B%22fill%22%3A%22%23ffff66%22%2C%22font%22%3A%22b…
570	0,021	Omssa	RecName: Full=Alpha-enolase; AltName: Full=2-phospho-D-glycerate hydro-lyase; AltName: Full=Enolase 1; AltName: Full=Non-neural enolase; Short=NNE	gi|13637776,gi|309265176	47,123.7	SGETEDTFIADLVVGLcTGQIK	-	-	-	0	9,69	1	13806	Eno1	P17182	RecName: Full=Alpha-enolase; AltName: Full=2-phospho-D-glycerate hydro-lyase; AltName: Full=Enolase 1; AltName: Full=Non-neural enolase; Short=NNE	Alpha-enolase	Non-neural enolase	10090	MGI	MGI:95393	GO:0005737: cytoplasm (ISO) GO:0019897: extrinsic to plasma membrane (IDA) GO:0043005: neuron projection (ISO) GO:0070062: extracellular vesicular exosome (ISO) GO:0097060: synaptic membrane (ISO)	GO:0005575;GO:0005576;GO:0005622;GO:0005623;GO:0005737;GO:0005886;GO:0016020;GO:0019897;GO:0019898;GO:0031982;GO:0031988;GO:0042995;GO:0043005;GO:0043226;GO:0043227;GO:0043230;GO:0044421;GO:0044424;GO:0044425;GO:0044456;GO:0044459;GO:0044464;GO:0045202;GO:0065010;GO:0070062;GO:0071944;GO:0097060;GO:0097458	http://amigo.geneontology.org/cgi-bin/amigo/visualize?inline=false&term_data={%22GO%3A0070062%22%3A%7B%22fill%22%3A%22%23ffff66%22%2C%22font%22%3A%22black%22%7D,%22GO%3A0005737%22%3A%7B%22fill%22%3A%22%23ffff66%22%2C%22font%22%3A%22black%22%7D,%22GO%3A0019897%22%3A%7B%22fill%22%3A%22%23ffff66%22%2C%22font%22%3A%22black%22%7D,%22GO%3A0043005%22%3A%7B%22fill%22%3A%22%23ffff66%22%2C%22font%22%3A%22b…	GO:0003723: RNA binding (IDA) GO:0004634: phosphopyruvate hydratase activity (IDA,ISO) GO:0005515: protein binding (IPI) GO:0042803: protein homodimerization activity (ISO) GO:0046982: protein heterodimerization activity (ISO)	GO:0003674;GO:0003676;GO:0003723;GO:0003824;GO:0004634;GO:0005488;GO:0005515;GO:0016829;GO:0016835;GO:0016836;GO:0042802;GO:0042803;GO:0046982;GO:0046983;GO:0097159;GO:1901363	http://amigo.geneontology.org/cgi-bin/amigo/visualize?inline=false&term_data={%22GO%3A0003723%22%3A%7B%22fill%22%3A%22%23ffff66%22%2C%22font%22%3A%22black%22%7D,%22GO%3A0004634%22%3A%7B%22fill%22%3A%22%23ffff66%22%2C%22font%22%3A%22black%22%7D,%22GO%3A0046982%22%3A%7B%22fill%22%3A%22%23ffff66%22%2C%22font%22%3A%22black%22%7D,%22GO%3A0042803%22%3A%7B%22fill%22%3A%22%23ffff66%22%2C%22font%22%3A%22b…	GO:0001701: in utero embryonic development (IMP) GO:0030308: negative regulation of cell growth (ISO) GO:0045892: negative regulation of transcription, DNA-dependent (ISO) GO:0051099: positive regulation of binding (IMP) GO:0071229: cellular response to acid (IDA)	GO:0001101;GO:0001558;GO:0001701;GO:0006139;GO:0006351;GO:0006355;GO:0006725;GO:0006807;GO:0007275;GO:0008150;GO:0008152;GO:0009058;GO:0009059;GO:0009790;GO:0009792;GO:0009889;GO:0009890;GO:0009892;GO:0009987;GO:0010467;GO:0010468;GO:0010556;GO:0010558;GO:0010605;GO:0010629;GO:0016043;GO:0016049;GO:0016070;GO:0018130;GO:0019219;GO:0019222;GO:0019438;GO:0030308;GO:0031323;GO:0031324;GO:0031326;GO:…	http://amigo.geneontology.org/cgi-bin/amigo/visualize?inline=false&term_data={%22GO%3A0030308%22%3A%7B%22fill%22%3A%22%23ffff66%22%2C%22font%22%3A%22black%22%7D,%22GO%3A0045892%22%3A%7B%22fill%22%3A%22%23ffff66%22%2C%22font%22%3A%22black%22%7D,%22GO%3A0001701%22%3A%7B%22fill%22%3A%22%23ffff66%22%2C%22font%22%3A%22black%22%7D,%22GO%3A0071229%22%3A%7B%22fill%22%3A%22%23ffff66%22%2C%22font%22%3A%22b…
422	0,032	Mascot	RecName: Full=Argininosuccinate lyase; Short=ASAL; AltName: Full=Arginosuccinase	gi|21263402	51,722.3	-	FNSSISYDR-NDQVVTDLR	35.5-28.7	41.6-43.8	2	-	0	109900	Asl	Q91YI0	RecName: Full=Argininosuccinate lyase; Short=ASAL; AltName: Full=Arginosuccinase	Argininosuccinate lyase	Arginosuccinase	10090	MGI	MGI:88084	GO:0005634: nucleus (ISO) GO:0005737: cytoplasm (ISO) GO:0005741: mitochondrial outer membrane (ISO) GO:0005783: endoplasmic reticulum (ISO) GO:0043025: neuronal cell body (ISO) GO:0043204: perikaryon (ISO) GO:0048471: perinuclear region of cytoplasm (ISO) GO:0070852: cell body fiber (ISO)	GO:0005575;GO:0005622;GO:0005623;GO:0005634;GO:0005737;GO:0005739;GO:0005740;GO:0005741;GO:0005783;GO:0016020;GO:0019867;GO:0031090;GO:0031966;GO:0031967;GO:0031968;GO:0031975;GO:0042995;GO:0043005;GO:0043025;GO:0043204;GO:0043226;GO:0043227;GO:0043229;GO:0043231;GO:0044297;GO:0044422;GO:0044424;GO:0044429;GO:0044444;GO:0044446;GO:0044464;GO:0048471;GO:0070852;GO:0097458	http://amigo.geneontology.org/cgi-bin/amigo/visualize?inline=false&term_data={%22GO%3A0005634%22%3A%7B%22fill%22%3A%22%23ffff66%22%2C%22font%22%3A%22black%22%7D,%22GO%3A0005783%22%3A%7B%22fill%22%3A%22%23ffff66%22%2C%22font%22%3A%22black%22%7D,%22GO%3A0070852%22%3A%7B%22fill%22%3A%22%23ffff66%22%2C%22font%22%3A%22black%22%7D,%22GO%3A0005741%22%3A%7B%22fill%22%3A%22%23ffff66%22%2C%22font%22%3A%22b…	GO:0003824: catalytic activity (IEA) GO:0004056: argininosuccinate lyase activity (ISO) GO:0016829: lyase activity (IEA)	GO:0003674;GO:0003824;GO:0004056;GO:0016829;GO:0016840;GO:0016842	http://amigo.geneontology.org/cgi-bin/amigo/visualize?inline=false&term_data={%22GO%3A0003824%22%3A%7B%22fill%22%3A%22%23ffff66%22%2C%22font%22%3A%22black%22%7D,%22GO%3A0016829%22%3A%7B%22fill%22%3A%22%23ffff66%22%2C%22font%22%3A%22black%22%7D,%22GO%3A0004056%22%3A%7B%22fill%22%3A%22%23ffff66%22%2C%22font%22%3A%22black%22%7D}&format=png&mode=basic&term_data_type=json	GO:0000050: urea cycle (ISO) GO:0000053: argininosuccinate metabolic process (ISO) GO:0001889: liver development (ISO) GO:0006475: internal protein amino acid acetylation (ISO) GO:0006520: cellular amino acid metabolic process (IMP) GO:0006526: arginine biosynthetic process (IEA) GO:0007626: locomotory behavior (IMP) GO:0008652: cellular amino acid biosynthetic process (IEA) GO:0009791: post-embr…	GO:0000050;GO:0000053;GO:0001889;GO:0006082;GO:0006464;GO:0006473;GO:0006475;GO:0006520;GO:0006525;GO:0006526;GO:0006536;GO:0006541;GO:0006575;GO:0006591;GO:0006807;GO:0007275;GO:0007610;GO:0007626;GO:0008150;GO:0008152;GO:0008652;GO:0009058;GO:0009064;GO:0009084;GO:0009791;GO:0009987;GO:0016053;GO:0019538;GO:0019627;GO:0019676;GO:0019752;GO:0032501;GO:0032502;GO:0034641;GO:0036211;GO:0042450;GO:…	http://amigo.geneontology.org/cgi-bin/amigo/visualize?inline=false&term_data={%22GO%3A0008652%22%3A%7B%22fill%22%3A%22%23ffff66%22%2C%22font%22%3A%22black%22%7D,%22GO%3A0001889%22%3A%7B%22fill%22%3A%22%23ffff66%22%2C%22font%22%3A%22black%22%7D,%22GO%3A0006475%22%3A%7B%22fill%22%3A%22%23ffff66%22%2C%22font%22%3A%22black%22%7D,%22GO%3A0006520%22%3A%7B%22fill%22%3A%22%23ffff66%22%2C%22font%22%3A%22b…
422	0,032	Mascot	unnamed protein product [Mus musculus]	gi|12836439,gi|148707009,gi|61252474	56,806.3	-	YTVGLGQTR	52,8	41,1	1	-	0	15360	Hmgcs2	P54869	RecName: Full=Hydroxymethylglutaryl-CoA synthase, mitochondrial; Short=HMG-CoA synthase; AltName: Full=3-hydroxy-3-methylglutaryl coenzyme A synthase; Flags: Precursor	Hydroxymethylglutaryl-CoA synthase, mitochondrial	3-hydroxy-3-methylglutaryl coenzyme A synthase	10090	MGI	MGI:101939	GO:0005739: mitochondrion (IDA) GO:0005743: mitochondrial inner membrane (IDA) GO:0005759: mitochondrial matrix (ISO)	GO:0005575;GO:0005622;GO:0005623;GO:0005737;GO:0005739;GO:0005740;GO:0005743;GO:0005759;GO:0016020;GO:0019866;GO:0031090;GO:0031966;GO:0031967;GO:0031974;GO:0031975;GO:0043226;GO:0043227;GO:0043229;GO:0043231;GO:0043233;GO:0044422;GO:0044424;GO:0044429;GO:0044444;GO:0044446;GO:0044464;GO:0070013	http://amigo.geneontology.org/cgi-bin/amigo/visualize?inline=false&term_data={%22GO%3A0005759%22%3A%7B%22fill%22%3A%22%23ffff66%22%2C%22font%22%3A%22black%22%7D,%22GO%3A0005743%22%3A%7B%22fill%22%3A%22%23ffff66%22%2C%22font%22%3A%22black%22%7D,%22GO%3A0005739%22%3A%7B%22fill%22%3A%22%23ffff66%22%2C%22font%22%3A%22black%22%7D}&format=png&mode=basic&term_data_type=json	GO:0003824: catalytic activity (IEA) GO:0004421: hydroxymethylglutaryl-CoA synthase activity (ISO) GO:0016740: transferase activity (IEA)	GO:0003674;GO:0003824;GO:0004421;GO:0016740;GO:0016746;GO:0046912	http://amigo.geneontology.org/cgi-bin/amigo/visualize?inline=false&term_data={%22GO%3A0004421%22%3A%7B%22fill%22%3A%22%23ffff66%22%2C%22font%22%3A%22black%22%7D,%22GO%3A0003824%22%3A%7B%22fill%22%3A%22%23ffff66%22%2C%22font%22%3A%22black%22%7D,%22GO%3A0016740%22%3A%7B%22fill%22%3A%22%23ffff66%22%2C%22font%22%3A%22black%22%7D}&format=png&mode=basic&term_data_type=json	GO:0006629: lipid metabolic process (IEA) GO:0006694: steroid biosynthetic process (IEA) GO:0006695: cholesterol biosynthetic process (IEA) GO:0008152: metabolic process (IEA) GO:0008202: steroid metabolic process (IEA) GO:0008203: cholesterol metabolic process (IEA) GO:0008299: isoprenoid biosynthetic process (IEA) GO:0016126: sterol biosynthetic process (IEA)	GO:0006066;GO:0006629;GO:0006694;GO:0006695;GO:0006720;GO:0008150;GO:0008152;GO:0008202;GO:0008203;GO:0008299;GO:0008610;GO:0009058;GO:0009987;GO:0016125;GO:0016126;GO:0044237;GO:0044238;GO:0044249;GO:0044255;GO:0044281;GO:0044283;GO:0044710;GO:0044711;GO:0046165;GO:0071704;GO:1901360;GO:1901362;GO:1901576;GO:1901615;GO:1901617	http://amigo.geneontology.org/cgi-bin/amigo/visualize?inline=false&term_data={%22GO%3A0006694%22%3A%7B%22fill%22%3A%22%23ffff66%22%2C%22font%22%3A%22black%22%7D,%22GO%3A0008299%22%3A%7B%22fill%22%3A%22%23ffff66%22%2C%22font%22%3A%22black%22%7D,%22GO%3A0016126%22%3A%7B%22fill%22%3A%22%23ffff66%22%2C%22font%22%3A%22black%22%7D,%22GO%3A0008152%22%3A%7B%22fill%22%3A%22%23ffff66%22%2C%22font%22%3A%22b…
422	0,032	Omssa-Mascot	RecName: Full=Alpha-enolase; AltName: Full=2-phospho-D-glycerate hydro-lyase; AltName: Full=Enolase 1; AltName: Full=Non-neural enolase; Short=NNE	gi|13637776,gi|309265176	47,123.7	AAVPSGASTGIYEALELR-AGYTDQVVIGMDVAASEFYR-FGANAILGVSLAVcK-GNPTVEVDLYTAK-GVSQAVEHINK-IEEELGSK-IGAEVYHNLK-LAMQEFMILPVGASSFR-LAQSNGWGVMVSHR-LMIEMDGTENK-SGETEDTFIADLVVGLcTGQIK-VNQIGSVTESLQAcK-VNVVEQEK-YDLDFK-YITPDQLADLYK	-AAVPSGASTGIYEALELR-AGYTDQVVIGMDVAASEFYR-FGANAILGVSLAVcK-GNPTVEVDLYTAK-GVPLYR-GVSQAVEHINK-IEEELGSK-IGAEVYHNLK-LAMQEFMILPVGASSFR-LAQSNGWGVMVSHR-LMIEMDGTENK-TIAPALVSK-VNQIGSVTESLQAcK-VNVVEQEK-YDLDFK-YITPDQLADLYK-YNQILR	-66.6-52.9-96.1-102-31.4-55.1-44.8-57-66.7-35.5-71.2-24.3-110-30.7-35.9-65.3-29.1	-40-39.4-40.5-40.7-42.4-40.6-42.1-41.2-39.9-40.4-40.7-40.7-40.3-41.7-41.4-40.5-42.1	17	12.5-12.1-11.5-11.3-8.49-4.53-6.50-11.5-7.20-13.0-11.7-16.4-4.83-0.743-10.6	15	13806	Eno1	P17182	RecName: Full=Alpha-enolase; AltName: Full=2-phospho-D-glycerate hydro-lyase; AltName: Full=Enolase 1; AltName: Full=Non-neural enolase; Short=NNE	Alpha-enolase	Non-neural enolase	10090	MGI	MGI:95393	GO:0005737: cytoplasm (ISO) GO:0019897: extrinsic to plasma membrane (IDA) GO:0043005: neuron projection (ISO) GO:0070062: extracellular vesicular exosome (ISO) GO:0097060: synaptic membrane (ISO)	GO:0005575;GO:0005576;GO:0005622;GO:0005623;GO:0005737;GO:0005886;GO:0016020;GO:0019897;GO:0019898;GO:0031982;GO:0031988;GO:0042995;GO:0043005;GO:0043226;GO:0043227;GO:0043230;GO:0044421;GO:0044424;GO:0044425;GO:0044456;GO:0044459;GO:0044464;GO:0045202;GO:0065010;GO:0070062;GO:0071944;GO:0097060;GO:0097458	http://amigo.geneontology.org/cgi-bin/amigo/visualize?inline=false&term_data={%22GO%3A0070062%22%3A%7B%22fill%22%3A%22%23ffff66%22%2C%22font%22%3A%22black%22%7D,%22GO%3A0005737%22%3A%7B%22fill%22%3A%22%23ffff66%22%2C%22font%22%3A%22black%22%7D,%22GO%3A0019897%22%3A%7B%22fill%22%3A%22%23ffff66%22%2C%22font%22%3A%22black%22%7D,%22GO%3A0043005%22%3A%7B%22fill%22%3A%22%23ffff66%22%2C%22font%22%3A%22b…	GO:0003723: RNA binding (IDA) GO:0004634: phosphopyruvate hydratase activity (IDA,ISO) GO:0005515: protein binding (IPI) GO:0042803: protein homodimerization activity (ISO) GO:0046982: protein heterodimerization activity (ISO)	GO:0003674;GO:0003676;GO:0003723;GO:0003824;GO:0004634;GO:0005488;GO:0005515;GO:0016829;GO:0016835;GO:0016836;GO:0042802;GO:0042803;GO:0046982;GO:0046983;GO:0097159;GO:1901363	http://amigo.geneontology.org/cgi-bin/amigo/visualize?inline=false&term_data={%22GO%3A0003723%22%3A%7B%22fill%22%3A%22%23ffff66%22%2C%22font%22%3A%22black%22%7D,%22GO%3A0004634%22%3A%7B%22fill%22%3A%22%23ffff66%22%2C%22font%22%3A%22black%22%7D,%22GO%3A0046982%22%3A%7B%22fill%22%3A%22%23ffff66%22%2C%22font%22%3A%22black%22%7D,%22GO%3A0042803%22%3A%7B%22fill%22%3A%22%23ffff66%22%2C%22font%22%3A%22b…	GO:0001701: in utero embryonic development (IMP) GO:0030308: negative regulation of cell growth (ISO) GO:0045892: negative regulation of transcription, DNA-dependent (ISO) GO:0051099: positive regulation of binding (IMP) GO:0071229: cellular response to acid (IDA)	GO:0001101;GO:0001558;GO:0001701;GO:0006139;GO:0006351;GO:0006355;GO:0006725;GO:0006807;GO:0007275;GO:0008150;GO:0008152;GO:0009058;GO:0009059;GO:0009790;GO:0009792;GO:0009889;GO:0009890;GO:0009892;GO:0009987;GO:0010467;GO:0010468;GO:0010556;GO:0010558;GO:0010605;GO:0010629;GO:0016043;GO:0016049;GO:0016070;GO:0018130;GO:0019219;GO:0019222;GO:0019438;GO:0030308;GO:0031323;GO:0031324;GO:0031326;GO:…	http://amigo.geneontology.org/cgi-bin/amigo/visualize?inline=false&term_data={%22GO%3A0030308%22%3A%7B%22fill%22%3A%22%23ffff66%22%2C%22font%22%3A%22black%22%7D,%22GO%3A0045892%22%3A%7B%22fill%22%3A%22%23ffff66%22%2C%22font%22%3A%22black%22%7D,%22GO%3A0001701%22%3A%7B%22fill%22%3A%22%23ffff66%22%2C%22font%22%3A%22black%22%7D,%22GO%3A0071229%22%3A%7B%22fill%22%3A%22%23ffff66%22%2C%22font%22%3A%22b…
422	0,032	Omssa-Mascot	RecName: Full=Carbamoyl-phosphate synthase [ammonia], mitochondrial; AltName: Full=Carbamoyl-phosphate synthetase I; Short=CPSase I; Flags: Precursor	gi|73918911	164,603.0	AFAISGPFNVQFLVK-LFAEAVQK-SIFSAVLDELK-VmIGESIDEK	-AFAISGPFNVQFLVK-EVEMDAVGK-LFAEAVQK-SIFSAVLDELK	-49-29.9-47-72.1	-40.2-40.8-41.8-41	4	10.1-2.98-7.50-2.01	4	227231	Cps1	Q8C196	RecName: Full=Carbamoyl-phosphate synthase [ammonia], mitochondrial; AltName: Full=Carbamoyl-phosphate synthetase I; Short=CPSase I; Flags: Precursor	Carbamoyl-phosphate synthase [ammonia], mitochondrial	Carbamoyl-phosphate synthetase I	10090	MGI	MGI:891996	GO:0005634: nucleus (IEA) GO:0005737: cytoplasm (ISO) GO:0005739: mitochondrion (IDA,ISO) GO:0005743: mitochondrial inner membrane (ISO) GO:0042645: mitochondrial nucleoid (ISO) GO:0043234: protein complex (ISO)	GO:0005575;GO:0005622;GO:0005623;GO:0005634;GO:0005737;GO:0005739;GO:0005740;GO:0005743;GO:0005759;GO:0009295;GO:0016020;GO:0019866;GO:0031090;GO:0031966;GO:0031967;GO:0031974;GO:0031975;GO:0032991;GO:0042645;GO:0043226;GO:0043227;GO:0043228;GO:0043229;GO:0043231;GO:0043232;GO:0043233;GO:0043234;GO:0044422;GO:0044424;GO:0044429;GO:0044444;GO:0044446;GO:0044464;GO:0070013	http://amigo.geneontology.org/cgi-bin/amigo/visualize?inline=false&term_data={%22GO%3A0005634%22%3A%7B%22fill%22%3A%22%23ffff66%22%2C%22font%22%3A%22black%22%7D,%22GO%3A0042645%22%3A%7B%22fill%22%3A%22%23ffff66%22%2C%22font%22%3A%22black%22%7D,%22GO%3A0005737%22%3A%7B%22fill%22%3A%22%23ffff66%22%2C%22font%22%3A%22black%22%7D,%22GO%3A0043234%22%3A%7B%22fill%22%3A%22%23ffff66%22%2C%22font%22%3A%22b…	GO:0000166: nucleotide binding (IEA) GO:0003824: catalytic activity (IEA) GO:0004087: carbamoyl-phosphate synthase (ammonia) activity (IMP,ISO) GO:0004175: endopeptidase activity (ISO) GO:0005509: calcium ion binding (ISO) GO:0005515: protein binding (IPI) GO:0005524: ATP binding (ISO) GO:0005543: phospholipid binding (ISO) GO:0016595: glutamate binding (ISO) GO:0016874: ligase activity (IEA) GO:…	GO:0000166;GO:0001882;GO:0001883;GO:0003674;GO:0003824;GO:0004087;GO:0004175;GO:0005488;GO:0005509;GO:0005515;GO:0005524;GO:0005543;GO:0008233;GO:0008289;GO:0016595;GO:0016597;GO:0016787;GO:0016874;GO:0016879;GO:0017076;GO:0030554;GO:0031406;GO:0032403;GO:0032549;GO:0032550;GO:0032553;GO:0032555;GO:0032559;GO:0035639;GO:0036094;GO:0043167;GO:0043168;GO:0043169;GO:0043177;GO:0046872;GO:0070011;GO:…	http://amigo.geneontology.org/cgi-bin/amigo/visualize?inline=false&term_data={%22GO%3A0004175%22%3A%7B%22fill%22%3A%22%23ffff66%22%2C%22font%22%3A%22black%22%7D,%22GO%3A0004087%22%3A%7B%22fill%22%3A%22%23ffff66%22%2C%22font%22%3A%22black%22%7D,%22GO%3A0005524%22%3A%7B%22fill%22%3A%22%23ffff66%22%2C%22font%22%3A%22black%22%7D,%22GO%3A0072341%22%3A%7B%22fill%22%3A%22%23ffff66%22%2C%22font%22%3A%22b…	GO:0000050: urea cycle (IC,ISO) GO:0005980: glycogen catabolic process (ISO) GO:0006543: glutamine catabolic process (IEA) GO:0006807: nitrogen compound metabolic process (IEA) GO:0008152: metabolic process (IEA) GO:0019433: triglyceride catabolic process (ISO) GO:0032496: response to lipopolysaccharide (ISO) GO:0045909: positive regulation of vasodilation (ISO) GO:0046209: nitric oxide metabolic…	GO:0000050;GO:0000096;GO:0000272;GO:0002237;GO:0003008;GO:0003013;GO:0003018;GO:0005975;GO:0005976;GO:0005977;GO:0005980;GO:0006073;GO:0006082;GO:0006091;GO:0006112;GO:0006520;GO:0006541;GO:0006543;GO:0006575;GO:0006629;GO:0006638;GO:0006639;GO:0006641;GO:0006790;GO:0006793;GO:0006796;GO:0006807;GO:0008015;GO:0008150;GO:0008152;GO:0009056;GO:0009057;GO:0009058;GO:0009063;GO:0009064;GO:0009065;GO:…	http://amigo.geneontology.org/cgi-bin/amigo/visualize?inline=false&term_data={%22GO%3A0019433%22%3A%7B%22fill%22%3A%22%23ffff66%22%2C%22font%22%3A%22black%22%7D,%22GO%3A0005980%22%3A%7B%22fill%22%3A%22%23ffff66%22%2C%22font%22%3A%22black%22%7D,%22GO%3A0008152%22%3A%7B%22fill%22%3A%22%23ffff66%22%2C%22font%22%3A%22black%22%7D,%22GO%3A0045909%22%3A%7B%22fill%22%3A%22%23ffff66%22%2C%22font%22%3A%22b…
422	0,032	Omssa-Mascot	RecName: Full=Adenosylhomocysteinase; Short=AdoHcyase; AltName: Full=CUBP; AltName: Full=Liver copper-binding protein; AltName: Full=S-adenosyl-L-homocysteine hydrolase	gi|21431841	47,671.1	AGIPVFAWK-ATDVMIAGK-DGPLNMILDDGGDLTNLIHTK-FDNLYGcR-GISEETTTGVHNLYK-IILLAEGR-KLDEAVAEAHLGK-sDKLPYK-SKFDNLYGcR-VADIGLAAWGR-VAVVAGYGDVGK-VIITEIDPINALQAAMEGYEVTTmDEAcK-VPAINVNDSVTK-WLNENAVEK-YPQLLSGIR	-AGIPVFAWK-ATDVMIAGK-ESLIDGIK-FDNLYGcR-GISEETTTGVHNLYK-IILLAEGR-KLDEAVAEAHLGK-mMSNGILK-sDKLPYK-SKFDNLYGcR-VADIGLAAWGR-VAVVAGYGDVGK-VIITEIDPINALQAAMEGYEVTTmDEAcK-VPAINVNDSVTK-WLNENAVEK-YPQLLSGIR	-50.6-57.8-43.3-57.5-75.4-45.3-28.5-31.6-27.9-62.2-56.1-83.6-55.7-73.4-37.4-59.7	-41.8-43-42-41.3-40.3-40.8-40.9-40.9-41.7-40.8-41.1-41.3-37.5-40.8-41.5-42.9	16	2.96-7.02-9.04-4.84-6.42-6.22-4.42-0.939-9.34-6.13-13.5-11.4-11.9-2.22-6.20	15	269378	Ahcy	P50247	RecName: Full=Adenosylhomocysteinase; Short=AdoHcyase; AltName: Full=CUBP; AltName: Full=Liver copper-binding protein; AltName: Full=S-adenosyl-L-homocysteine hydrolase	Adenosylhomocysteinase	S-adenosyl-L-homocysteine hydrolase	10090	MGI	MGI:87968	GO:0005634: nucleus (ISO) GO:0005829: cytosol (IDA,ISO) GO:0043005: neuron projection (ISO)	GO:0005575;GO:0005622;GO:0005623;GO:0005634;GO:0005737;GO:0005829;GO:0042995;GO:0043005;GO:0043226;GO:0043227;GO:0043229;GO:0043231;GO:0044424;GO:0044444;GO:0044464;GO:0097458	http://amigo.geneontology.org/cgi-bin/amigo/visualize?inline=false&term_data={%22GO%3A0005634%22%3A%7B%22fill%22%3A%22%23ffff66%22%2C%22font%22%3A%22black%22%7D,%22GO%3A0043005%22%3A%7B%22fill%22%3A%22%23ffff66%22%2C%22font%22%3A%22black%22%7D,%22GO%3A0005829%22%3A%7B%22fill%22%3A%22%23ffff66%22%2C%22font%22%3A%22black%22%7D}&format=png&mode=basic&term_data_type=json	GO:0004013: adenosylhomocysteinase activity (IDA,ISO) GO:0005507: copper ion binding (IDA) GO:0030554: adenyl nucleotide binding (ISO) GO:0042802: identical protein binding (ISO) GO:0043621: protein self-association (IPI) GO:0051287: NAD binding (ISO)	GO:0000166;GO:0003674;GO:0003824;GO:0004013;GO:0005488;GO:0005507;GO:0005515;GO:0016787;GO:0016801;GO:0016802;GO:0017076;GO:0030554;GO:0036094;GO:0042802;GO:0043167;GO:0043169;GO:0043621;GO:0046872;GO:0046914;GO:0048037;GO:0050662;GO:0051287;GO:0097159;GO:1901265;GO:1901363	http://amigo.geneontology.org/cgi-bin/amigo/visualize?inline=false&term_data={%22GO%3A0004013%22%3A%7B%22fill%22%3A%22%23ffff66%22%2C%22font%22%3A%22black%22%7D,%22GO%3A0042802%22%3A%7B%22fill%22%3A%22%23ffff66%22%2C%22font%22%3A%22black%22%7D,%22GO%3A0043621%22%3A%7B%22fill%22%3A%22%23ffff66%22%2C%22font%22%3A%22black%22%7D,%22GO%3A0051287%22%3A%7B%22fill%22%3A%22%23ffff66%22%2C%22font%22%3A%22b…	GO:0002439: chronic inflammatory response to antigenic stimulus (ISO) GO:0007584: response to nutrient (ISO) GO:0019510: S-adenosylhomocysteine catabolic process (IDA,ISO) GO:0042745: circadian sleep/wake cycle (ISO) GO:0071268: homocysteine biosynthetic process (ISO)	GO:0000096;GO:0000097;GO:0002376;GO:0002437;GO:0002439;GO:0002544;GO:0006082;GO:0006139;GO:0006152;GO:0006520;GO:0006575;GO:0006725;GO:0006790;GO:0006807;GO:0006950;GO:0006952;GO:0006954;GO:0006955;GO:0007584;GO:0007610;GO:0007622;GO:0007623;GO:0008150;GO:0008152;GO:0008652;GO:0009056;GO:0009058;GO:0009063;GO:0009116;GO:0009119;GO:0009164;GO:0009605;GO:0009611;GO:0009987;GO:0009991;GO:0016053;GO:…	http://amigo.geneontology.org/cgi-bin/amigo/visualize?inline=false&term_data={%22GO%3A0002439%22%3A%7B%22fill%22%3A%22%23ffff66%22%2C%22font%22%3A%22black%22%7D,%22GO%3A0019510%22%3A%7B%22fill%22%3A%22%23ffff66%22%2C%22font%22%3A%22black%22%7D,%22GO%3A0071268%22%3A%7B%22fill%22%3A%22%23ffff66%22%2C%22font%22%3A%22black%22%7D,%22GO%3A0007584%22%3A%7B%22fill%22%3A%22%23ffff66%22%2C%22font%22%3A%22b…
553	0,038	Omssa-Mascot	unnamed protein product [Mus musculus]	gi|26340966,gi|26341396,gi|5915682,gi|74137565	68,704.9	AADKDTcFSTEGPNLVTR-DVFLGTFLYEYSR-GLVLIAFSQYLQK-LVQEVTDFAK	-AADKDTcFSTEGPNLVTR-DVFLGTFLYEYSR-GLVLIAFSQYLQK	-19.8-75.9-70.7	-39.8-40.1-40.5	3	1.21-13.5-14.1-2.22	4	11657	Alb	P07724	RecName: Full=Serum albumin; Flags: Precursor	Serum albumin	---	10090	MGI	MGI:87991	GO:0005576: extracellular region (IDA) GO:0005604: basement membrane (ISO) GO:0005615: extracellular space (IDA,ISO) GO:0005737: cytoplasm (IDA) GO:0043234: protein complex (ISO) GO:0070062: extracellular vesicular exosome (ISO)	GO:0005575;GO:0005576;GO:0005578;GO:0005604;GO:0005615;GO:0005622;GO:0005623;GO:0005737;GO:0031012;GO:0031982;GO:0031988;GO:0032991;GO:0043226;GO:0043227;GO:0043230;GO:0043234;GO:0044420;GO:0044421;GO:0044424;GO:0044464;GO:0065010;GO:0070062	http://amigo.geneontology.org/cgi-bin/amigo/visualize?inline=false&term_data={%22GO%3A0070062%22%3A%7B%22fill%22%3A%22%23ffff66%22%2C%22font%22%3A%22black%22%7D,%22GO%3A0005615%22%3A%7B%22fill%22%3A%22%23ffff66%22%2C%22font%22%3A%22black%22%7D,%22GO%3A0005737%22%3A%7B%22fill%22%3A%22%23ffff66%22%2C%22font%22%3A%22black%22%7D,%22GO%3A0043234%22%3A%7B%22fill%22%3A%22%23ffff66%22%2C%22font%22%3A%22b…	GO:0003677: DNA binding (ISO) GO:0005504: fatty acid binding (ISO) GO:0008144: drug binding (ISO) GO:0008270: zinc ion binding (ISO) GO:0008289: lipid binding (IEA) GO:0015643: toxic substance binding (ISO) GO:0019825: oxygen binding (ISO) GO:0019899: enzyme binding (ISO) GO:0030170: pyridoxal phosphate binding (ISO) GO:0046872: metal ion binding (IEA) GO:0051087: chaperone binding (ISO)	GO:0003674;GO:0003676;GO:0003677;GO:0005488;GO:0005504;GO:0005515;GO:0008144;GO:0008270;GO:0008289;GO:0015643;GO:0019825;GO:0019899;GO:0030170;GO:0031406;GO:0033293;GO:0036094;GO:0043167;GO:0043168;GO:0043169;GO:0043177;GO:0046872;GO:0046914;GO:0048037;GO:0051087;GO:0097159;GO:1901363	http://amigo.geneontology.org/cgi-bin/amigo/visualize?inline=false&term_data={%22GO%3A0003677%22%3A%7B%22fill%22%3A%22%23ffff66%22%2C%22font%22%3A%22black%22%7D,%22GO%3A0015643%22%3A%7B%22fill%22%3A%22%23ffff66%22%2C%22font%22%3A%22black%22%7D,%22GO%3A0051087%22%3A%7B%22fill%22%3A%22%23ffff66%22%2C%22font%22%3A%22black%22%7D,%22GO%3A0019825%22%3A%7B%22fill%22%3A%22%23ffff66%22%2C%22font%22%3A%22b…	GO:0006810: transport (IEA) GO:0006950: response to stress (ISO) GO:0009267: cellular response to starvation (ISO) GO:0019836: hemolysis by symbiont of host erythrocytes (ISO) GO:0043066: negative regulation of apoptotic process (ISO) GO:0046010: positive regulation of circadian sleep/wake cycle, non-REM sleep (ISO) GO:0051659: maintenance of mitochondrion location (ISO)	GO:0001897;GO:0001906;GO:0001907;GO:0006810;GO:0006915;GO:0006950;GO:0007154;GO:0007610;GO:0007622;GO:0007623;GO:0008150;GO:0008219;GO:0009267;GO:0009605;GO:0009987;GO:0009991;GO:0010941;GO:0012501;GO:0016265;GO:0019836;GO:0022410;GO:0030431;GO:0031640;GO:0031667;GO:0031668;GO:0031669;GO:0032501;GO:0033554;GO:0035821;GO:0042594;GO:0042745;GO:0042748;GO:0042749;GO:0042752;GO:0042753;GO:0042981;GO:…	http://amigo.geneontology.org/cgi-bin/amigo/visualize?inline=false&term_data={%22GO%3A0006810%22%3A%7B%22fill%22%3A%22%23ffff66%22%2C%22font%22%3A%22black%22%7D,%22GO%3A0009267%22%3A%7B%22fill%22%3A%22%23ffff66%22%2C%22font%22%3A%22black%22%7D,%22GO%3A0006950%22%3A%7B%22fill%22%3A%22%23ffff66%22%2C%22font%22%3A%22black%22%7D,%22GO%3A0043066%22%3A%7B%22fill%22%3A%22%23ffff66%22%2C%22font%22%3A%22b…
553	0,038	Omssa-Mascot	RecName: Full=N(G),N(G)-dimethylarginine dimethylaminohydrolase 1; Short=DDAH-1; Short=Dimethylarginine dimethylaminohydrolase 1; AltName: Full=DDAHI; AltName: Full=Dimethylargininase-1	gi|45476974	31,363.0	aGLGHPSAFGR-APPESLcR-DHLLIPVSNSEMEK-GAEILADTFK-GAEILADTFKDYAVSTVPVADSLHLK-IMQQMSDHRYDK-LKDHLLIPVSNSEmEK-LQLNIVEmK-LTVPDDMAANcIYLNIPSK-QHELYVGVLGSK-SFcSMAGPNLIAIGSSESAQK-SQGEEVDFAR-TPEEYPESAK-VDGLLTccSVFINK	-aGLGHPSAFGR-APPESLcR-EFFVGLSK-EVDMMK-GAEILADTFK-LKDHLLIPVSNSEmEK-LQLNIVEmK-LTVPDDMAANcIYLNIPSK-QHELYVGVLGSK-SQGEEVDFAR-TPEEYPESAK-VDGLLTccSVFINK	-48.1-59.1-30.2-23.9-64.9-37.7-58.6-30.3-55.1-61.2-74.2-74.5	-40.7-41.5-40.7-40.5-41.7-39.9-41.4-39.7-40.9-41.2-41.2-40.5	12	3.42-4.50-0.360-8.87-7.25-2.89-13.4-7.13-7.00-3.14-4.53-7.69-7.24-11.2	14	69219	Ddah1	Q9CWS0	RecName: Full=N(G),N(G)-dimethylarginine dimethylaminohydrolase 1; Short=DDAH-1; Short=Dimethylarginine dimethylaminohydrolase 1; AltName: Full=DDAHI; AltName: Full=Dimethylargininase-1	N(G),N(G)-dimethylarginine dimethylaminohydrolase 1	Dimethylargininase-1	10090	MGI	MGI:1916469	GO:0005737: cytoplasm (IEA) GO:0005739: mitochondrion (IDA)	GO:0005575;GO:0005622;GO:0005623;GO:0005737;GO:0005739;GO:0043226;GO:0043227;GO:0043229;GO:0043231;GO:0044424;GO:0044444;GO:0044464	http://amigo.geneontology.org/cgi-bin/amigo/visualize?inline=false&term_data={%22GO%3A0005737%22%3A%7B%22fill%22%3A%22%23ffff66%22%2C%22font%22%3A%22black%22%7D,%22GO%3A0005739%22%3A%7B%22fill%22%3A%22%23ffff66%22%2C%22font%22%3A%22black%22%7D}&format=png&mode=basic&term_data_type=json	GO:0008270: zinc ion binding (ISA) GO:0016403: dimethylargininase activity (IMP,ISA,ISO) GO:0016597: amino acid binding (ISO) GO:0016787: hydrolase activity (IEA) GO:0016813: hydrolase activity, acting on carbon-nitrogen (but not peptide) bonds, in linear amidines (IEA) GO:0046872: metal ion binding (IEA)	GO:0003674;GO:0003824;GO:0005488;GO:0008270;GO:0016403;GO:0016597;GO:0016787;GO:0016810;GO:0016813;GO:0031406;GO:0036094;GO:0043167;GO:0043168;GO:0043169;GO:0043177;GO:0046872;GO:0046914	http://amigo.geneontology.org/cgi-bin/amigo/visualize?inline=false&term_data={%22GO%3A0016597%22%3A%7B%22fill%22%3A%22%23ffff66%22%2C%22font%22%3A%22black%22%7D,%22GO%3A0016813%22%3A%7B%22fill%22%3A%22%23ffff66%22%2C%22font%22%3A%22black%22%7D,%22GO%3A0016403%22%3A%7B%22fill%22%3A%22%23ffff66%22%2C%22font%22%3A%22black%22%7D,%22GO%3A0046872%22%3A%7B%22fill%22%3A%22%23ffff66%22%2C%22font%22%3A%22b…	GO:0000052: citrulline metabolic process (ISO) GO:0003073: regulation of systemic arterial blood pressure (IMP) GO:0006525: arginine metabolic process (ISO) GO:0006809: nitric oxide biosynthetic process (ISA) GO:0017014: protein nitrosylation (ISA) GO:0045429: positive regulation of nitric oxide biosynthetic process (IMP,ISO) GO:0045766: positive regulation of angiogenesis (ISO)	GO:0000052;GO:0001525;GO:0001568;GO:0001944;GO:0003008;GO:0003013;GO:0003073;GO:0006082;GO:0006464;GO:0006520;GO:0006525;GO:0006575;GO:0006807;GO:0006809;GO:0007275;GO:0008015;GO:0008150;GO:0008152;GO:0008217;GO:0009058;GO:0009064;GO:0009653;GO:0009889;GO:0009891;GO:0009893;GO:0009987;GO:0017014;GO:0019222;GO:0019538;GO:0019752;GO:0022603;GO:0031323;GO:0031325;GO:0031326;GO:0031328;GO:0032501;GO:…	http://amigo.geneontology.org/cgi-bin/amigo/visualize?inline=false&term_data={%22GO%3A0003073%22%3A%7B%22fill%22%3A%22%23ffff66%22%2C%22font%22%3A%22black%22%7D,%22GO%3A0006525%22%3A%7B%22fill%22%3A%22%23ffff66%22%2C%22font%22%3A%22black%22%7D,%22GO%3A0017014%22%3A%7B%22fill%22%3A%22%23ffff66%22%2C%22font%22%3A%22black%22%7D,%22GO%3A0045429%22%3A%7B%22fill%22%3A%22%23ffff66%22%2C%22font%22%3A%22b…
383	0,044	Omssa-Mascot	RecName: Full=Selenium-binding protein 1; AltName: Full=56 kDa selenium-binding protein; Short=SBP56; Short=SP56	gi|148840436	52,497.0	cGPGYSTPLEAMK-DGFNPAHVEAGLYGSR-EEIVYLPcIYR-FLHDPSATQGFVGcALSSNIQR-GSFVLLDGETFEVK-HEIIQTLQmTDGLIPLEIR-HNVMVSTEWAAPNVFK-IFVWDWQR-IPGGPQMIQLSLDGK-IYVVDVGSEPR-LAGQIFLGGSIVR-LILPGLISSR-LNPNFLVDFGK-LYATTSLYSAWDK-NAEGTWSVEK-NTGTEAPDYLATVDVDPK-QFYPDLIR-QYDISNPQKPR-RIPGGPQMIQLSLDGK-SPQYSQVIHR-VIEASEIQAK	-cGPGYSTPLEAMK-DGFNPAHVEAGLYGSR-EEIVYLPcIYR-FLHDPSATQGFVGcALSSNIQR-GSFVLLDGETFEVK-HEIIQTLQmTDGLIPLEIR-HNVMVSTEWAAPNVFK-IFVWDWQR-IPGGPQMIQLSLDGK-IYVVDVGSEPR-LAGQIFLGGSIVR-LILPGLISSR-LNPNFLVDFGK-LYATTSLYSAWDK-NAEGTWSVEK-NTGTEAPDYLATVDVDPK-QFYPDLIR-QYDISNPQKPR-RIPGGPQMIQLSLDGK-SPQYSQVIHR-VIEASEIQAK-VIQVPSK	-66.1-77.6-58.6-43.8-72.2-22.4-60-37.7-65.1-86-60.8-57.8-46.4-78.6-59.2-58.6-47.5-53-48-91.5-74.4-39	-40.4-40-40.5-39-40.5-39.1-39.9-41.3-40.3-41.2-40.7-40.9-41-40.8-41.3-39.7-41.1-40.8-40.1-40.9-41.5-40.3	22	9.88-10.5-7.44-2.50-14.9-7.66-16.7-7.13-11.8-13.3-12.0-6.65-9.35-10.1-6.02-9.62-2.60-3.12-12.1-9.86-11.4	21	20341	Selenbp1	P17563	RecName: Full=Selenium-binding protein 1; AltName: Full=56 kDa selenium-binding protein; Short=SBP56; Short=SP56	Selenium-binding protein 1	56 kDa selenium-binding protein	10090	MGI	MGI:96825	GO:0005634: nucleus (IEA) GO:0005730: nucleolus (ISO) GO:0005737: cytoplasm (IEA) GO:0016020: membrane (IEA)	GO:0005575;GO:0005622;GO:0005623;GO:0005634;GO:0005730;GO:0005737;GO:0016020;GO:0031974;GO:0031981;GO:0043226;GO:0043227;GO:0043228;GO:0043229;GO:0043231;GO:0043232;GO:0043233;GO:0044422;GO:0044424;GO:0044428;GO:0044446;GO:0044464;GO:0070013	http://amigo.geneontology.org/cgi-bin/amigo/visualize?inline=false&term_data={%22GO%3A0016020%22%3A%7B%22fill%22%3A%22%23ffff66%22%2C%22font%22%3A%22black%22%7D,%22GO%3A0005634%22%3A%7B%22fill%22%3A%22%23ffff66%22%2C%22font%22%3A%22black%22%7D,%22GO%3A0005737%22%3A%7B%22fill%22%3A%22%23ffff66%22%2C%22font%22%3A%22black%22%7D,%22GO%3A0005730%22%3A%7B%22fill%22%3A%22%23ffff66%22%2C%22font%22%3A%22b…	GO:0008430: selenium binding (TAS)	GO:0003674;GO:0005488;GO:0008430	http://amigo.geneontology.org/cgi-bin/amigo/visualize?inline=false&term_data={%22GO%3A0008430%22%3A%7B%22fill%22%3A%22%23ffff66%22%2C%22font%22%3A%22black%22%7D}&format=png&mode=basic&term_data_type=json	GO:0006810: transport (IEA) GO:0015031: protein transport (IEA) GO:0050873: brown fat cell differentiation (IDA)	GO:0006810;GO:0008104;GO:0008150;GO:0009987;GO:0015031;GO:0030154;GO:0032502;GO:0033036;GO:0044699;GO:0044763;GO:0045184;GO:0045444;GO:0048869;GO:0050873;GO:0051179;GO:0051234;GO:0071702	http://amigo.geneontology.org/cgi-bin/amigo/visualize?inline=false&term_data={%22GO%3A0006810%22%3A%7B%22fill%22%3A%22%23ffff66%22%2C%22font%22%3A%22black%22%7D,%22GO%3A0050873%22%3A%7B%22fill%22%3A%22%23ffff66%22%2C%22font%22%3A%22black%22%7D,%22GO%3A0015031%22%3A%7B%22fill%22%3A%22%23ffff66%22%2C%22font%22%3A%22black%22%7D}&format=png&mode=basic&term_data_type=json
383	0,044	Omssa-Mascot	RecName: Full=Aldehyde dehydrogenase, mitochondrial; AltName: Full=AHD-M1; AltName: Full=ALDH class 2; AltName: Full=ALDH-E2; AltName: Full=ALDHI; Flags: Precursor	gi|1352250,gi|74181365,gi|74213579,gi|74226796	56,519.6	EEIFGPVMQILK-LLcGGGAAADR-VAEQTPLTALYVANLIK-YYAGWADK	-LLcGGGAAADR	-102	-41,8	1	9.96-9.62-14.2-1.43	4	11669	Aldh2	P47738	RecName: Full=Aldehyde dehydrogenase, mitochondrial; AltName: Full=AHD-M1; AltName: Full=ALDH class 2; AltName: Full=ALDH-E2; AltName: Full=ALDHI; Flags: Precursor	Aldehyde dehydrogenase, mitochondrial	ALDHI	10090	---	---	---	---	---	---	---	---	---	---	---
748	0,045	Omssa-Mascot	RecName: Full=Regucalcin; Short=RC; AltName: Full=Gluconolactonase; Short=GNL; AltName: Full=Senescence marker protein 30; Short=SMP-30	gi|2498920	33,389.1	cGESPVWEEASQSLLFVDIPSK-DEQIPDGMcIDAEGK-DGLNAEGLLR-DYSEMYVTcAR-GIAPYSYAG-HQGSLYSLFPDHSVK-MEKDEQIPDGMcIDAEGK-QLGGYVATIGTK-VAVDAPVSSVALR-WDTVSNQVQR-YFAGTMAEETAPAVLER	-cGESPVWEEASQSLLFVDIPSK-DEQIPDGMcIDAEGK-DGLNAEGLLR-DYSEmYVTcAR-GIAPYSYAG-HQGSLYSLFPDHSVK-ITGLGVK-QLGGYVATIGTK-QPDAGNIFK-TTSccFGGK-VAVDAPVSSVALR-WDTVSNQVQR-YFAGTmAEETAPAVLER	-53.9-65-68.4-78.9-58.2-49-30.9-64.4-50.5-33.1-66.7-81.3-109	-38.8-40.2-41.2-40.4-40.7-40.1-42.5-41-43-41.7-40.6-41-39.9	13	11.7-11.3-6.31-13.5-8.32-10.1-12.2-4.42-10.1-6.05-12.3	11	19733	Rgn	Q64374	RecName: Full=Regucalcin; Short=RC; AltName: Full=Gluconolactonase; Short=GNL; AltName: Full=Senescence marker protein 30; Short=SMP-30	Regucalcin	Senescence marker protein 30	10090	MGI	MGI:108024	GO:0005634: nucleus (IDA) GO:0005737: cytoplasm (IDA)	GO:0005575;GO:0005622;GO:0005623;GO:0005634;GO:0005737;GO:0043226;GO:0043227;GO:0043229;GO:0043231;GO:0044424;GO:0044464	http://amigo.geneontology.org/cgi-bin/amigo/visualize?inline=false&term_data={%22GO%3A0005634%22%3A%7B%22fill%22%3A%22%23ffff66%22%2C%22font%22%3A%22black%22%7D,%22GO%3A0005737%22%3A%7B%22fill%22%3A%22%23ffff66%22%2C%22font%22%3A%22black%22%7D}&format=png&mode=basic&term_data_type=json	GO:0004341: gluconolactonase activity (IDA,ISO) GO:0005509: calcium ion binding (ISO) GO:0008270: zinc ion binding (ISO) GO:0016787: hydrolase activity (IEA) GO:0030234: enzyme regulator activity (IEA) GO:0046872: metal ion binding (IEA)	GO:0003674;GO:0003824;GO:0004341;GO:0005488;GO:0005509;GO:0008270;GO:0016787;GO:0016788;GO:0030234;GO:0043167;GO:0043169;GO:0046872;GO:0046914;GO:0052689	http://amigo.geneontology.org/cgi-bin/amigo/visualize?inline=false&term_data={%22GO%3A0004341%22%3A%7B%22fill%22%3A%22%23ffff66%22%2C%22font%22%3A%22black%22%7D,%22GO%3A0030234%22%3A%7B%22fill%22%3A%22%23ffff66%22%2C%22font%22%3A%22black%22%7D,%22GO%3A0046872%22%3A%7B%22fill%22%3A%22%23ffff66%22%2C%22font%22%3A%22black%22%7D,%22GO%3A0016787%22%3A%7B%22fill%22%3A%22%23ffff66%22%2C%22font%22%3A%22b…	GO:0006874: cellular calcium ion homeostasis (ISO) GO:0019853: L-ascorbic acid biosynthetic process (IDA) GO:0032781: positive regulation of ATPase activity (ISO) GO:0050848: regulation of calcium-mediated signaling (ISO)	GO:0005975;GO:0005996;GO:0006082;GO:0006139;GO:0006140;GO:0006163;GO:0006195;GO:0006725;GO:0006753;GO:0006766;GO:0006767;GO:0006793;GO:0006796;GO:0006807;GO:0006873;GO:0006874;GO:0006875;GO:0007154;GO:0007165;GO:0008150;GO:0008152;GO:0009056;GO:0009058;GO:0009110;GO:0009116;GO:0009117;GO:0009118;GO:0009166;GO:0009894;GO:0009966;GO:0009987;GO:0010646;GO:0016051;GO:0016053;GO:0019219;GO:0019220;GO:…	http://amigo.geneontology.org/cgi-bin/amigo/visualize?inline=false&term_data={%22GO%3A0032781%22%3A%7B%22fill%22%3A%22%23ffff66%22%2C%22font%22%3A%22black%22%7D,%22GO%3A0019853%22%3A%7B%22fill%22%3A%22%23ffff66%22%2C%22font%22%3A%22black%22%7D,%22GO%3A0050848%22%3A%7B%22fill%22%3A%22%23ffff66%22%2C%22font%22%3A%22black%22%7D,%22GO%3A0006874%22%3A%7B%22fill%22%3A%22%23ffff66%22%2C%22font%22%3A%22b…
748	0,045	Omssa	unnamed protein product [Mus musculus]	gi|12834141,gi|148696861,gi|50403700	34,539.8	DSGHPETLINLIVLSQHLGKPPEVTNR-DSIVLELDR-MFAEYLASENQR-TLHQGDGLEcMAmTIQILLK	-	-	-	0	8.55-0.224-2.85-5.32	4	59042	Cope	O89079	RecName: Full=Coatomer subunit epsilon; AltName: Full=Epsilon-coat protein; Short=Epsilon-COP	Coatomer subunit epsilon	Epsilon-coat protein	10090	MGI	MGI:1891702	GO:0005737: cytoplasm (IEA) GO:0005794: Golgi apparatus (ISO) GO:0016020: membrane (IEA) GO:0030137: COPI-coated vesicle (IDA) GO:0031410: cytoplasmic vesicle (IEA)	GO:0005575;GO:0005622;GO:0005623;GO:0005737;GO:0005794;GO:0005798;GO:0016020;GO:0016023;GO:0030135;GO:0030137;GO:0031410;GO:0031982;GO:0031988;GO:0043226;GO:0043227;GO:0043229;GO:0043231;GO:0044422;GO:0044424;GO:0044431;GO:0044444;GO:0044446;GO:0044464	http://amigo.geneontology.org/cgi-bin/amigo/visualize?inline=false&term_data={%22GO%3A0016020%22%3A%7B%22fill%22%3A%22%23ffff66%22%2C%22font%22%3A%22black%22%7D,%22GO%3A0031410%22%3A%7B%22fill%22%3A%22%23ffff66%22%2C%22font%22%3A%22black%22%7D,%22GO%3A0030137%22%3A%7B%22fill%22%3A%22%23ffff66%22%2C%22font%22%3A%22black%22%7D,%22GO%3A0005737%22%3A%7B%22fill%22%3A%22%23ffff66%22%2C%22font%22%3A%22b…	GO:0005198: structural molecule activity (IEA)	GO:0003674;GO:0005198	http://amigo.geneontology.org/cgi-bin/amigo/visualize?inline=false&term_data={%22GO%3A0005198%22%3A%7B%22fill%22%3A%22%23ffff66%22%2C%22font%22%3A%22black%22%7D}&format=png&mode=basic&term_data_type=json	GO:0006810: transport (IEA) GO:0006890: retrograde vesicle-mediated transport, Golgi to ER (IEA) GO:0015031: protein transport (IEA) GO:0016192: vesicle-mediated transport (IEA)	GO:0006810;GO:0006890;GO:0008104;GO:0008150;GO:0009987;GO:0015031;GO:0016192;GO:0033036;GO:0044699;GO:0044763;GO:0044765;GO:0045184;GO:0046907;GO:0048193;GO:0051179;GO:0051234;GO:0051641;GO:0051649;GO:0071702	http://amigo.geneontology.org/cgi-bin/amigo/visualize?inline=false&term_data={%22GO%3A0006810%22%3A%7B%22fill%22%3A%22%23ffff66%22%2C%22font%22%3A%22black%22%7D,%22GO%3A0006890%22%3A%7B%22fill%22%3A%22%23ffff66%22%2C%22font%22%3A%22black%22%7D,%22GO%3A0016192%22%3A%7B%22fill%22%3A%22%23ffff66%22%2C%22font%22%3A%22black%22%7D,%22GO%3A0015031%22%3A%7B%22fill%22%3A%22%23ffff66%22%2C%22font%22%3A%22b…
748	0,045	Omssa-Mascot	unnamed protein product [Mus musculus]	gi|12849020,gi|148693879,gi|148693880,gi|26345856,gi|74150336,gi|81917379	33,781.3	ENIETVVTGSLDDLVK-FILSIAYSPDGK-VWDVGTR-YLASGAIDGIINIFDIATGK	-ENIETVVTGSLDDLVK-FILSIAYSPDGK-VWDVGTR-YLASGAIDGIINIFDIATGK	-25.7-68.8-41-58	-39.9-40.6-42.6-38.8	4	2.15-10.2-1.02-8.82	4	66317	Wdr61	Q9ERF3	RecName: Full=WD repeat-containing protein 61; AltName: Full=Meiotic recombination REC14 protein homolog	WD repeat-containing protein 61	Meiotic recombination REC14 protein homolog	10090	MGI	MGI:1917493	GO:0005634: nucleus (ISO) GO:0005737: cytoplasm (ISO) GO:0016593: Cdc73/Paf1 complex (ISO) GO:0035327: transcriptionally active chromatin (ISO) GO:0055087: Ski complex (ISO)	GO:0000428;GO:0000785;GO:0005575;GO:0005622;GO:0005623;GO:0005634;GO:0005654;GO:0005694;GO:0005737;GO:0008023;GO:0016591;GO:0016593;GO:0030880;GO:0031974;GO:0031981;GO:0032991;GO:0035327;GO:0043226;GO:0043227;GO:0043228;GO:0043229;GO:0043231;GO:0043232;GO:0043233;GO:0043234;GO:0044422;GO:0044424;GO:0044427;GO:0044428;GO:0044444;GO:0044446;GO:0044451;GO:0044464;GO:0055029;GO:0055087;GO:0070013	http://amigo.geneontology.org/cgi-bin/amigo/visualize?inline=false&term_data={%22GO%3A0005634%22%3A%7B%22fill%22%3A%22%23ffff66%22%2C%22font%22%3A%22black%22%7D,%22GO%3A0016593%22%3A%7B%22fill%22%3A%22%23ffff66%22%2C%22font%22%3A%22black%22%7D,%22GO%3A0035327%22%3A%7B%22fill%22%3A%22%23ffff66%22%2C%22font%22%3A%22black%22%7D,%22GO%3A0055087%22%3A%7B%22fill%22%3A%22%23ffff66%22%2C%22font%22%3A%22b…	GO:0003674: molecular_function (ND)	GO:0003674	http://amigo.geneontology.org/cgi-bin/amigo/visualize?inline=false&term_data={%22GO%3A0003674%22%3A%7B%22fill%22%3A%22%23ffff66%22%2C%22font%22%3A%22black%22%7D}&format=png&mode=basic&term_data_type=json	GO:0006351: transcription, DNA-dependent (IEA) GO:0006355: regulation of transcription, DNA-dependent (IEA) GO:0016055: Wnt receptor signaling pathway (IEA) GO:0032968: positive regulation of transcription elongation from RNA polymerase II promoter (ISO) GO:0045638: negative regulation of myeloid cell differentiation (ISO) GO:0045944: positive regulation of transcription from RNA polymerase II pr…	GO:0002376;GO:0002520;GO:0002682;GO:0006139;GO:0006325;GO:0006351;GO:0006354;GO:0006355;GO:0006357;GO:0006366;GO:0006368;GO:0006464;GO:0006479;GO:0006725;GO:0006807;GO:0006996;GO:0007154;GO:0007165;GO:0007166;GO:0007275;GO:0008150;GO:0008152;GO:0008213;GO:0009058;GO:0009059;GO:0009889;GO:0009891;GO:0009893;GO:0009987;GO:0010467;GO:0010468;GO:0010556;GO:0010557;GO:0010604;GO:0010628;GO:0010638;GO:…	http://amigo.geneontology.org/cgi-bin/amigo/visualize?inline=false&term_data={%22GO%3A0051571%22%3A%7B%22fill%22%3A%22%23ffff66%22%2C%22font%22%3A%22black%22%7D,%22GO%3A2001162%22%3A%7B%22fill%22%3A%22%23ffff66%22%2C%22font%22%3A%22black%22%7D,%22GO%3A0006355%22%3A%7B%22fill%22%3A%22%23ffff66%22%2C%22font%22%3A%22black%22%7D,%22GO%3A0006351%22%3A%7B%22fill%22%3A%22%23ffff66%22%2C%22font%22%3A%22b…
748	0,045	Omssa-Mascot	RecName: Full=Ubiquinone biosynthesis protein COQ9, mitochondrial; Flags: Precursor	gi|81900953	35,064.7	INDAMNMGHTAK-LVQLGQAEK	-INDAMNMGHTAK-LVQLGQAEK	-25-23	-41-41.1	2	4.89-1.64	2	67914	Coq9	Q8K1Z0	RecName: Full=Ubiquinone biosynthesis protein COQ9, mitochondrial; Flags: Precursor	Ubiquinone biosynthesis protein COQ9, mitochondrial	---	10090	MGI	MGI:1915164	GO:0005739: mitochondrion (IDA)	GO:0005575;GO:0005622;GO:0005623;GO:0005737;GO:0005739;GO:0043226;GO:0043227;GO:0043229;GO:0043231;GO:0044424;GO:0044444;GO:0044464	http://amigo.geneontology.org/cgi-bin/amigo/visualize?inline=false&term_data={%22GO%3A0005739%22%3A%7B%22fill%22%3A%22%23ffff66%22%2C%22font%22%3A%22black%22%7D}&format=png&mode=basic&term_data_type=json	GO:0003674: molecular_function (ND)	GO:0003674	http://amigo.geneontology.org/cgi-bin/amigo/visualize?inline=false&term_data={%22GO%3A0003674%22%3A%7B%22fill%22%3A%22%23ffff66%22%2C%22font%22%3A%22black%22%7D}&format=png&mode=basic&term_data_type=json	GO:0006120: mitochondrial electron transport, NADH to ubiquinone (IMP) GO:0006744: ubiquinone biosynthetic process (IMP)	GO:0006091;GO:0006119;GO:0006120;GO:0006732;GO:0006733;GO:0006743;GO:0006744;GO:0006793;GO:0006796;GO:0008150;GO:0008152;GO:0009058;GO:0009108;GO:0009987;GO:0015980;GO:0016310;GO:0022900;GO:0022904;GO:0042180;GO:0042181;GO:0042773;GO:0042775;GO:0044237;GO:0044249;GO:0044281;GO:0044283;GO:0044710;GO:0044711;GO:0045333;GO:0051186;GO:0051188;GO:0055114;GO:0071704;GO:1901576;GO:1901661;GO:1901663	http://amigo.geneontology.org/cgi-bin/amigo/visualize?inline=false&term_data={%22GO%3A0006744%22%3A%7B%22fill%22%3A%22%23ffff66%22%2C%22font%22%3A%22black%22%7D,%22GO%3A0006120%22%3A%7B%22fill%22%3A%22%23ffff66%22%2C%22font%22%3A%22black%22%7D}&format=png&mode=basic&term_data_type=json
573	0,058	Omssa-Mascot	RIKEN cDNA 4931406C07, isoform CRA_a [Mus musculus]	gi|148693070,gi|148693071,gi|81902271	31,316.9	AHIMPAEFSScPLNSDEAVNK-APLVcLPVFVSK-DPGLDLR-IAEVGGVPYLLPLVNK-IAEVGGVPYLLPLVNKK-NPADGAcLLEK-RTGELNFVScmR-TGELNFVScMR-VIEVQAK-VYDLNEIAK	-AHIMPAEFSScPLNSDEAVNK-APLVcLPVFVSK-DPGLDLR-IAEVGGVPYLLPLVNK-NPADGAcLLEK-TGELNFVScMR-VIEVQAK-VYDLNEIAK	-44.2-59.9-41.3-63.4-31.9-61.7-48.7-46.3	-39-40.9-41-40.1-41.2-41-41.6-41.7	8	14.5-11.6-3.44-13.8-0.607-6.92-1.52-6.45-3.67-5.61	10	70984	4931406C07Rik	Q91V76	RecName: Full=Ester hydrolase C11orf54 homolog	Ester hydrolase C11orf54 homolog	---	10090	MGI	MGI:1918234	GO:0005634: nucleus (ISO)	GO:0005575;GO:0005622;GO:0005623;GO:0005634;GO:0043226;GO:0043227;GO:0043229;GO:0043231;GO:0044424;GO:0044464	http://amigo.geneontology.org/cgi-bin/amigo/visualize?inline=false&term_data={%22GO%3A0005634%22%3A%7B%22fill%22%3A%22%23ffff66%22%2C%22font%22%3A%22black%22%7D}&format=png&mode=basic&term_data_type=json	GO:0008270: zinc ion binding (ISO) GO:0016787: hydrolase activity (IEA) GO:0016788: hydrolase activity, acting on ester bonds (ISO) GO:0046872: metal ion binding (IEA)	GO:0003674;GO:0003824;GO:0005488;GO:0008270;GO:0016787;GO:0016788;GO:0043167;GO:0043169;GO:0046872;GO:0046914	http://amigo.geneontology.org/cgi-bin/amigo/visualize?inline=false&term_data={%22GO%3A0016788%22%3A%7B%22fill%22%3A%22%23ffff66%22%2C%22font%22%3A%22black%22%7D,%22GO%3A0046872%22%3A%7B%22fill%22%3A%22%23ffff66%22%2C%22font%22%3A%22black%22%7D,%22GO%3A0016787%22%3A%7B%22fill%22%3A%22%23ffff66%22%2C%22font%22%3A%22black%22%7D,%22GO%3A0008270%22%3A%7B%22fill%22%3A%22%23ffff66%22%2C%22font%22%3A%22b…	GO:0008150: biological_process (ND)	GO:0008150	http://amigo.geneontology.org/cgi-bin/amigo/visualize?inline=false&term_data={%22GO%3A0008150%22%3A%7B%22fill%22%3A%22%23ffff66%22%2C%22font%22%3A%22black%22%7D}&format=png&mode=basic&term_data_type=json
573	0,058	Omssa-Mascot	unnamed protein product [Mus musculus]	gi|26340966,gi|26341396,gi|5915682,gi|74137565	68,704.9	GLVLIAFSQYLQK	-GLVLIAFSQYLQK	-78,1	-40,5	1	14,7	1	11657	Alb	P07724	RecName: Full=Serum albumin; Flags: Precursor	Serum albumin	---	10090	MGI	MGI:87991	GO:0005576: extracellular region (IDA) GO:0005604: basement membrane (ISO) GO:0005615: extracellular space (IDA,ISO) GO:0005737: cytoplasm (IDA) GO:0043234: protein complex (ISO) GO:0070062: extracellular vesicular exosome (ISO)	GO:0005575;GO:0005576;GO:0005578;GO:0005604;GO:0005615;GO:0005622;GO:0005623;GO:0005737;GO:0031012;GO:0031982;GO:0031988;GO:0032991;GO:0043226;GO:0043227;GO:0043230;GO:0043234;GO:0044420;GO:0044421;GO:0044424;GO:0044464;GO:0065010;GO:0070062	http://amigo.geneontology.org/cgi-bin/amigo/visualize?inline=false&term_data={%22GO%3A0070062%22%3A%7B%22fill%22%3A%22%23ffff66%22%2C%22font%22%3A%22black%22%7D,%22GO%3A0005615%22%3A%7B%22fill%22%3A%22%23ffff66%22%2C%22font%22%3A%22black%22%7D,%22GO%3A0005737%22%3A%7B%22fill%22%3A%22%23ffff66%22%2C%22font%22%3A%22black%22%7D,%22GO%3A0043234%22%3A%7B%22fill%22%3A%22%23ffff66%22%2C%22font%22%3A%22b…	GO:0003677: DNA binding (ISO) GO:0005504: fatty acid binding (ISO) GO:0008144: drug binding (ISO) GO:0008270: zinc ion binding (ISO) GO:0008289: lipid binding (IEA) GO:0015643: toxic substance binding (ISO) GO:0019825: oxygen binding (ISO) GO:0019899: enzyme binding (ISO) GO:0030170: pyridoxal phosphate binding (ISO) GO:0046872: metal ion binding (IEA) GO:0051087: chaperone binding (ISO)	GO:0003674;GO:0003676;GO:0003677;GO:0005488;GO:0005504;GO:0005515;GO:0008144;GO:0008270;GO:0008289;GO:0015643;GO:0019825;GO:0019899;GO:0030170;GO:0031406;GO:0033293;GO:0036094;GO:0043167;GO:0043168;GO:0043169;GO:0043177;GO:0046872;GO:0046914;GO:0048037;GO:0051087;GO:0097159;GO:1901363	http://amigo.geneontology.org/cgi-bin/amigo/visualize?inline=false&term_data={%22GO%3A0003677%22%3A%7B%22fill%22%3A%22%23ffff66%22%2C%22font%22%3A%22black%22%7D,%22GO%3A0015643%22%3A%7B%22fill%22%3A%22%23ffff66%22%2C%22font%22%3A%22black%22%7D,%22GO%3A0051087%22%3A%7B%22fill%22%3A%22%23ffff66%22%2C%22font%22%3A%22black%22%7D,%22GO%3A0019825%22%3A%7B%22fill%22%3A%22%23ffff66%22%2C%22font%22%3A%22b…	GO:0006810: transport (IEA) GO:0006950: response to stress (ISO) GO:0009267: cellular response to starvation (ISO) GO:0019836: hemolysis by symbiont of host erythrocytes (ISO) GO:0043066: negative regulation of apoptotic process (ISO) GO:0046010: positive regulation of circadian sleep/wake cycle, non-REM sleep (ISO) GO:0051659: maintenance of mitochondrion location (ISO)	GO:0001897;GO:0001906;GO:0001907;GO:0006810;GO:0006915;GO:0006950;GO:0007154;GO:0007610;GO:0007622;GO:0007623;GO:0008150;GO:0008219;GO:0009267;GO:0009605;GO:0009987;GO:0009991;GO:0010941;GO:0012501;GO:0016265;GO:0019836;GO:0022410;GO:0030431;GO:0031640;GO:0031667;GO:0031668;GO:0031669;GO:0032501;GO:0033554;GO:0035821;GO:0042594;GO:0042745;GO:0042748;GO:0042749;GO:0042752;GO:0042753;GO:0042981;GO:…	http://amigo.geneontology.org/cgi-bin/amigo/visualize?inline=false&term_data={%22GO%3A0006810%22%3A%7B%22fill%22%3A%22%23ffff66%22%2C%22font%22%3A%22black%22%7D,%22GO%3A0009267%22%3A%7B%22fill%22%3A%22%23ffff66%22%2C%22font%22%3A%22black%22%7D,%22GO%3A0006950%22%3A%7B%22fill%22%3A%22%23ffff66%22%2C%22font%22%3A%22black%22%7D,%22GO%3A0043066%22%3A%7B%22fill%22%3A%22%23ffff66%22%2C%22font%22%3A%22b…
573	0,058	Omssa-Mascot	Agmatine ureohydrolase (agmatinase) [Mus musculus]	gi|109730945,gi|190359340	38,280.1	RVVQIGIR-SLVPLMAEVR-SVDEGLLDSKR-VVLAEDcWMK	-RVVQIGIR-SLVPLMAEVR-SVDEGLLDSKR-TLDPYR-VVLAEDcWMK	-26.2-51.1-48-24.8-63.4	-40.8-41.3-41.2-41.4-40.7	5	1.58-6.19-2.09-10.2	4	75986	Agmat	A2AS89	RecName: Full=Agmatinase, mitochondrial; AltName: Full=Agmatine ureohydrolase; Short=AUH; Flags: Precursor	Agmatinase, mitochondrial	Agmatine ureohydrolase	10090	MGI	MGI:1923236	GO:0005575: cellular_component (ND) GO:0005739: mitochondrion (IEA)	GO:0005575;GO:0005622;GO:0005623;GO:0005737;GO:0005739;GO:0043226;GO:0043227;GO:0043229;GO:0043231;GO:0044424;GO:0044444;GO:0044464	http://amigo.geneontology.org/cgi-bin/amigo/visualize?inline=false&term_data={%22GO%3A0005575%22%3A%7B%22fill%22%3A%22%23ffff66%22%2C%22font%22%3A%22black%22%7D,%22GO%3A0005739%22%3A%7B%22fill%22%3A%22%23ffff66%22%2C%22font%22%3A%22black%22%7D}&format=png&mode=basic&term_data_type=json	GO:0003674: molecular_function (ND) GO:0008783: agmatinase activity (IEA) GO:0016787: hydrolase activity (IEA) GO:0016813: hydrolase activity, acting on carbon-nitrogen (but not peptide) bonds, in linear amidines (IEA) GO:0046872: metal ion binding (IEA)	GO:0003674;GO:0003824;GO:0005488;GO:0008783;GO:0016787;GO:0016810;GO:0016813;GO:0043167;GO:0043169;GO:0046872	http://amigo.geneontology.org/cgi-bin/amigo/visualize?inline=false&term_data={%22GO%3A0016813%22%3A%7B%22fill%22%3A%22%23ffff66%22%2C%22font%22%3A%22black%22%7D,%22GO%3A0003674%22%3A%7B%22fill%22%3A%22%23ffff66%22%2C%22font%22%3A%22black%22%7D,%22GO%3A0008783%22%3A%7B%22fill%22%3A%22%23ffff66%22%2C%22font%22%3A%22black%22%7D,%22GO%3A0046872%22%3A%7B%22fill%22%3A%22%23ffff66%22%2C%22font%22%3A%22b…	GO:0008150: biological_process (ND) GO:0008295: spermidine biosynthetic process (IEA) GO:0009446: putrescine biosynthetic process (IEA)	GO:0006576;GO:0006595;GO:0006596;GO:0006807;GO:0008150;GO:0008152;GO:0008216;GO:0008295;GO:0009058;GO:0009308;GO:0009309;GO:0009445;GO:0009446;GO:0009987;GO:0034641;GO:0042401;GO:0044106;GO:0044237;GO:0044249;GO:0044271;GO:0071704;GO:1901564;GO:1901566;GO:1901576	http://amigo.geneontology.org/cgi-bin/amigo/visualize?inline=false&term_data={%22GO%3A0008295%22%3A%7B%22fill%22%3A%22%23ffff66%22%2C%22font%22%3A%22black%22%7D,%22GO%3A0009446%22%3A%7B%22fill%22%3A%22%23ffff66%22%2C%22font%22%3A%22black%22%7D,%22GO%3A0008150%22%3A%7B%22fill%22%3A%22%23ffff66%22%2C%22font%22%3A%22black%22%7D}&format=png&mode=basic&term_data_type=json
138	0,060	Mascot	Liver glycogen phosphorylase [Mus musculus]	gi|15489037,gi|20178036,gi|268836255	97,416.3	-	AWEITK-EYYEALPELK-FSQFLEK-HLEIIYEINQK-HLHFTLVK-IFVDIEK-IGEDYVK-IVALFPK-LHSFVSDDIFLR-mSLIEEEGGKR-NLAENISR-TVIIGGK-VDDVAALDK-VFADYEAYVK-YEYGIFNQK	34-23.7-27.6-25.2-24.7-36.6-26.9-25.4-23.5-36.8-34.6-26.8-57.8-52.5-57.2	43.9-40.8-40.7-40.7-41.1-41.7-40.9-41.9-40.9-41.1-42.6-42.5-41.8-41.1-41.3	15	-	0	110095	Pygl	NP_573461	glycogen phosphorylase, liver form	---	---	10090	MGI	MGI:97829	GO:0005737: cytoplasm (ISO) GO:0005886: plasma membrane (ISO)	GO:0005575;GO:0005622;GO:0005623;GO:0005737;GO:0005886;GO:0016020;GO:0044424;GO:0044464;GO:0071944	http://amigo.geneontology.org/cgi-bin/amigo/visualize?inline=false&term_data={%22GO%3A0005737%22%3A%7B%22fill%22%3A%22%23ffff66%22%2C%22font%22%3A%22black%22%7D,%22GO%3A0005886%22%3A%7B%22fill%22%3A%22%23ffff66%22%2C%22font%22%3A%22black%22%7D}&format=png&mode=basic&term_data_type=json	GO:0000166: nucleotide binding (IEA) GO:0002060: purine nucleobase binding (ISO) GO:0003824: catalytic activity (IEA) GO:0004645: phosphorylase activity (IEA) GO:0005515: protein binding (IPI) GO:0005524: ATP binding (ISO) GO:0008144: drug binding (ISO) GO:0008184: glycogen phosphorylase activity (IDA,ISO) GO:0016208: AMP binding (ISO) GO:0016740: transferase activity (IEA) GO:0016757: transferas…	GO:0000166;GO:0001882;GO:0001883;GO:0002054;GO:0002060;GO:0003674;GO:0003824;GO:0004645;GO:0005488;GO:0005496;GO:0005515;GO:0005524;GO:0008144;GO:0008184;GO:0008289;GO:0016208;GO:0016740;GO:0016757;GO:0016758;GO:0017076;GO:0019842;GO:0030170;GO:0030246;GO:0030554;GO:0031406;GO:0032052;GO:0032549;GO:0032550;GO:0032553;GO:0032555;GO:0032559;GO:0033293;GO:0035639;GO:0036094;GO:0042802;GO:0042803;GO:…	http://amigo.geneontology.org/cgi-bin/amigo/visualize?inline=false&term_data={%22GO%3A0005524%22%3A%7B%22fill%22%3A%22%23ffff66%22%2C%22font%22%3A%22black%22%7D,%22GO%3A0019842%22%3A%7B%22fill%22%3A%22%23ffff66%22%2C%22font%22%3A%22black%22%7D,%22GO%3A0005515%22%3A%7B%22fill%22%3A%22%23ffff66%22%2C%22font%22%3A%22black%22%7D,%22GO%3A0008144%22%3A%7B%22fill%22%3A%22%23ffff66%22%2C%22font%22%3A%22b…	GO:0005975: carbohydrate metabolic process (IEA) GO:0005977: glycogen metabolic process (IDA,ISO) GO:0005980: glycogen catabolic process (ISO) GO:0006015: 5-phosphoribose 1-diphosphate biosynthetic process (ISO) GO:0008152: metabolic process (IEA) GO:0042593: glucose homeostasis (ISO) GO:0070266: necroptosis (IGI)	GO:0000272;GO:0005975;GO:0005976;GO:0005977;GO:0005980;GO:0006015;GO:0006073;GO:0006091;GO:0006112;GO:0006793;GO:0006796;GO:0008150;GO:0008152;GO:0008219;GO:0009056;GO:0009057;GO:0009058;GO:0009251;GO:0009987;GO:0012501;GO:0015980;GO:0016052;GO:0016265;GO:0019637;GO:0019693;GO:0033500;GO:0042592;GO:0042593;GO:0043170;GO:0044042;GO:0044237;GO:0044238;GO:0044247;GO:0044260;GO:0044262;GO:0044264;GO:…	http://amigo.geneontology.org/cgi-bin/amigo/visualize?inline=false&term_data={%22GO%3A0042593%22%3A%7B%22fill%22%3A%22%23ffff66%22%2C%22font%22%3A%22black%22%7D,%22GO%3A0005977%22%3A%7B%22fill%22%3A%22%23ffff66%22%2C%22font%22%3A%22black%22%7D,%22GO%3A0005975%22%3A%7B%22fill%22%3A%22%23ffff66%22%2C%22font%22%3A%22black%22%7D,%22GO%3A0006015%22%3A%7B%22fill%22%3A%22%23ffff66%22%2C%22font%22%3A%22b…
138	0,060	Mascot	unnamed protein product [Mus musculus]	gi|18202285,gi|26324898,gi|74140876,gi|74181334,gi|74201313,gi|74204678,gi|74213791	95,214.0	-	GEGQLSAAER-IMGPNYTPGK-NPADLPK-TFcQLILDPIFK-YFDPANGK	58.4-30.1-26.1-55.9-24.4	44.2-41.4-40.1-40.4-40.6	5	-	0	13629	Eef2	P58252	RecName: Full=Elongation factor 2; Short=EF-2	Elongation factor 2	---	10090	MGI	MGI:95288	GO:0005737: cytoplasm (IEA) GO:0005844: polysome (IDA) GO:0030529: ribonucleoprotein complex (ISO)	GO:0005575;GO:0005622;GO:0005623;GO:0005737;GO:0005844;GO:0030529;GO:0032991;GO:0044424;GO:0044464	http://amigo.geneontology.org/cgi-bin/amigo/visualize?inline=false&term_data={%22GO%3A0005737%22%3A%7B%22fill%22%3A%22%23ffff66%22%2C%22font%22%3A%22black%22%7D,%22GO%3A0030529%22%3A%7B%22fill%22%3A%22%23ffff66%22%2C%22font%22%3A%22black%22%7D,%22GO%3A0005844%22%3A%7B%22fill%22%3A%22%23ffff66%22%2C%22font%22%3A%22black%22%7D}&format=png&mode=basic&term_data_type=json	GO:0000166: nucleotide binding (IEA) GO:0003746: translation elongation factor activity (IEA) GO:0003924: GTPase activity (IDA) GO:0005515: protein binding (IPI) GO:0005525: GTP binding (IEA)	GO:0000166;GO:0001882;GO:0001883;GO:0003674;GO:0003676;GO:0003723;GO:0003746;GO:0003824;GO:0003924;GO:0005488;GO:0005515;GO:0005525;GO:0008135;GO:0016462;GO:0016787;GO:0016817;GO:0016818;GO:0017076;GO:0017111;GO:0019001;GO:0032549;GO:0032550;GO:0032553;GO:0032555;GO:0032561;GO:0035639;GO:0036094;GO:0043167;GO:0043168;GO:0097159;GO:0097367;GO:1901265;GO:1901363	http://amigo.geneontology.org/cgi-bin/amigo/visualize?inline=false&term_data={%22GO%3A0003746%22%3A%7B%22fill%22%3A%22%23ffff66%22%2C%22font%22%3A%22black%22%7D,%22GO%3A0005515%22%3A%7B%22fill%22%3A%22%23ffff66%22%2C%22font%22%3A%22black%22%7D,%22GO%3A0000166%22%3A%7B%22fill%22%3A%22%23ffff66%22%2C%22font%22%3A%22black%22%7D,%22GO%3A0003924%22%3A%7B%22fill%22%3A%22%23ffff66%22%2C%22font%22%3A%22b…	GO:0006184: GTP catabolic process (IDA) GO:0006412: translation (IEA) GO:0006414: translational elongation (IDA)	GO:0006139;GO:0006152;GO:0006163;GO:0006184;GO:0006195;GO:0006412;GO:0006414;GO:0006725;GO:0006753;GO:0006793;GO:0006796;GO:0006807;GO:0008150;GO:0008152;GO:0009056;GO:0009058;GO:0009059;GO:0009116;GO:0009117;GO:0009119;GO:0009141;GO:0009143;GO:0009144;GO:0009146;GO:0009150;GO:0009154;GO:0009164;GO:0009166;GO:0009199;GO:0009203;GO:0009205;GO:0009207;GO:0009259;GO:0009261;GO:0009987;GO:0010467;GO:…	http://amigo.geneontology.org/cgi-bin/amigo/visualize?inline=false&term_data={%22GO%3A0006414%22%3A%7B%22fill%22%3A%22%23ffff66%22%2C%22font%22%3A%22black%22%7D,%22GO%3A0006184%22%3A%7B%22fill%22%3A%22%23ffff66%22%2C%22font%22%3A%22black%22%7D,%22GO%3A0006412%22%3A%7B%22fill%22%3A%22%23ffff66%22%2C%22font%22%3A%22black%22%7D}&format=png&mode=basic&term_data_type=json
138	0,060	Omssa-Mascot	RecName: Full=10-formyltetrahydrofolate dehydrogenase; Short=10-FTHFDH; AltName: Full=Aldehyde dehydrogenase family 1 member L1	gi|24418394	98,692.5	ADPLGLEAEK-DLGEAALNEYLR-FADGDVDAVLSR-FAELTLK-GSASSALELTEEELATAEAVR-IGNPLDR-LIAEGTAPR-LVEYcQR-ScALSNVK	-FADGDVDAVLSR-FAELTLK-GSASSALELTEEELATAEAVR-IGNPLDR-LIAEGTAPR-LVEYcQR	-81-44.2-25.2-31-67.3-47.1	-41.1-41.6-39.3-40-40.7-40.7	6	0.770-2.79-11.6-2.71-3.49-0.0459-7.82-1.61-0.732	9	107747	Aldh1l1	Q8R0Y6	RecName: Full=Cytosolic 10-formyltetrahydrofolate dehydrogenase; Short=10-FTHFDH; Short=FDH; AltName: Full=Aldehyde dehydrogenase family 1 member L1	Cytosolic 10-formyltetrahydrofolate dehydrogenase	Aldehyde dehydrogenase family 1 member L1	10090	MGI	MGI:1340024	GO:0005737: cytoplasm (IEA) GO:0005739: mitochondrion (IDA)	GO:0005575;GO:0005622;GO:0005623;GO:0005737;GO:0005739;GO:0043226;GO:0043227;GO:0043229;GO:0043231;GO:0044424;GO:0044444;GO:0044464	http://amigo.geneontology.org/cgi-bin/amigo/visualize?inline=false&term_data={%22GO%3A0005737%22%3A%7B%22fill%22%3A%22%23ffff66%22%2C%22font%22%3A%22black%22%7D,%22GO%3A0005739%22%3A%7B%22fill%22%3A%22%23ffff66%22%2C%22font%22%3A%22black%22%7D}&format=png&mode=basic&term_data_type=json	GO:0003824: catalytic activity (IEA) GO:0005515: protein binding (IPI) GO:0008168: methyltransferase activity (IEA) GO:0016155: formyltetrahydrofolate dehydrogenase activity (IEA) GO:0016491: oxidoreductase activity (IEA) GO:0016620: oxidoreductase activity, acting on the aldehyde or oxo group of donors, NAD or NADP as acceptor (IEA) GO:0016742: hydroxymethyl-, formyl- and related transferase act…	GO:0003674;GO:0003824;GO:0005488;GO:0005515;GO:0008168;GO:0016155;GO:0016491;GO:0016620;GO:0016645;GO:0016646;GO:0016740;GO:0016741;GO:0016742;GO:0016903	http://amigo.geneontology.org/cgi-bin/amigo/visualize?inline=false&term_data={%22GO%3A0008168%22%3A%7B%22fill%22%3A%22%23ffff66%22%2C%22font%22%3A%22black%22%7D,%22GO%3A0005515%22%3A%7B%22fill%22%3A%22%23ffff66%22%2C%22font%22%3A%22black%22%7D,%22GO%3A0016491%22%3A%7B%22fill%22%3A%22%23ffff66%22%2C%22font%22%3A%22black%22%7D,%22GO%3A0016620%22%3A%7B%22fill%22%3A%22%23ffff66%22%2C%22font%22%3A%22b…	GO:0006730: one-carbon metabolic process (IEA) GO:0008152: metabolic process (IEA) GO:0009058: biosynthetic process (IEA) GO:0009258: 10-formyltetrahydrofolate catabolic process (IEA) GO:0055114: oxidation-reduction process (IEA)	GO:0006082;GO:0006520;GO:0006575;GO:0006725;GO:0006730;GO:0006732;GO:0006760;GO:0006807;GO:0008150;GO:0008152;GO:0009056;GO:0009058;GO:0009063;GO:0009109;GO:0009256;GO:0009258;GO:0009397;GO:0009987;GO:0016054;GO:0019439;GO:0019752;GO:0034641;GO:0042219;GO:0042558;GO:0042560;GO:0043436;GO:0043648;GO:0043649;GO:0044237;GO:0044238;GO:0044248;GO:0044270;GO:0044281;GO:0044282;GO:0044710;GO:0044712;GO:…	http://amigo.geneontology.org/cgi-bin/amigo/visualize?inline=false&term_data={%22GO%3A0009258%22%3A%7B%22fill%22%3A%22%23ffff66%22%2C%22font%22%3A%22black%22%7D,%22GO%3A0055114%22%3A%7B%22fill%22%3A%22%23ffff66%22%2C%22font%22%3A%22black%22%7D,%22GO%3A0009058%22%3A%7B%22fill%22%3A%22%23ffff66%22%2C%22font%22%3A%22black%22%7D,%22GO%3A0008152%22%3A%7B%22fill%22%3A%22%23ffff66%22%2C%22font%22%3A%22b…
138	0,060	Omssa	RecName: Full=Elongation factor 2; Short=EF-2	gi|18202285,gi|74181334,gi|74204678,gi|74213791	95,298.0	ALLELQLEPEELYQTFQR-GEGQLSAAER-STAISLFYELSENDLNFIK-TFcQLILDPIFK-TGTITTFEHAHNMR-YFDPANGK	-	-	-	0	4.47-4.36-10.2-9.33-4.65-0.488	6	13629	Eef2	P58252	RecName: Full=Elongation factor 2; Short=EF-2	Elongation factor 2	---	10090	MGI	MGI:95288	GO:0005737: cytoplasm (IEA) GO:0005844: polysome (IDA) GO:0030529: ribonucleoprotein complex (ISO)	GO:0005575;GO:0005622;GO:0005623;GO:0005737;GO:0005844;GO:0030529;GO:0032991;GO:0044424;GO:0044464	http://amigo.geneontology.org/cgi-bin/amigo/visualize?inline=false&term_data={%22GO%3A0005737%22%3A%7B%22fill%22%3A%22%23ffff66%22%2C%22font%22%3A%22black%22%7D,%22GO%3A0030529%22%3A%7B%22fill%22%3A%22%23ffff66%22%2C%22font%22%3A%22black%22%7D,%22GO%3A0005844%22%3A%7B%22fill%22%3A%22%23ffff66%22%2C%22font%22%3A%22black%22%7D}&format=png&mode=basic&term_data_type=json	GO:0000166: nucleotide binding (IEA) GO:0003746: translation elongation factor activity (IEA) GO:0003924: GTPase activity (IDA) GO:0005515: protein binding (IPI) GO:0005525: GTP binding (IEA)	GO:0000166;GO:0001882;GO:0001883;GO:0003674;GO:0003676;GO:0003723;GO:0003746;GO:0003824;GO:0003924;GO:0005488;GO:0005515;GO:0005525;GO:0008135;GO:0016462;GO:0016787;GO:0016817;GO:0016818;GO:0017076;GO:0017111;GO:0019001;GO:0032549;GO:0032550;GO:0032553;GO:0032555;GO:0032561;GO:0035639;GO:0036094;GO:0043167;GO:0043168;GO:0097159;GO:0097367;GO:1901265;GO:1901363	http://amigo.geneontology.org/cgi-bin/amigo/visualize?inline=false&term_data={%22GO%3A0003746%22%3A%7B%22fill%22%3A%22%23ffff66%22%2C%22font%22%3A%22black%22%7D,%22GO%3A0005515%22%3A%7B%22fill%22%3A%22%23ffff66%22%2C%22font%22%3A%22black%22%7D,%22GO%3A0000166%22%3A%7B%22fill%22%3A%22%23ffff66%22%2C%22font%22%3A%22black%22%7D,%22GO%3A0003924%22%3A%7B%22fill%22%3A%22%23ffff66%22%2C%22font%22%3A%22b…	GO:0006184: GTP catabolic process (IDA) GO:0006412: translation (IEA) GO:0006414: translational elongation (IDA)	GO:0006139;GO:0006152;GO:0006163;GO:0006184;GO:0006195;GO:0006412;GO:0006414;GO:0006725;GO:0006753;GO:0006793;GO:0006796;GO:0006807;GO:0008150;GO:0008152;GO:0009056;GO:0009058;GO:0009059;GO:0009116;GO:0009117;GO:0009119;GO:0009141;GO:0009143;GO:0009144;GO:0009146;GO:0009150;GO:0009154;GO:0009164;GO:0009166;GO:0009199;GO:0009203;GO:0009205;GO:0009207;GO:0009259;GO:0009261;GO:0009987;GO:0010467;GO:…	http://amigo.geneontology.org/cgi-bin/amigo/visualize?inline=false&term_data={%22GO%3A0006414%22%3A%7B%22fill%22%3A%22%23ffff66%22%2C%22font%22%3A%22black%22%7D,%22GO%3A0006184%22%3A%7B%22fill%22%3A%22%23ffff66%22%2C%22font%22%3A%22black%22%7D,%22GO%3A0006412%22%3A%7B%22fill%22%3A%22%23ffff66%22%2C%22font%22%3A%22black%22%7D}&format=png&mode=basic&term_data_type=json
138	0,060	Omssa	RecName: Full=Carbamoyl-phosphate synthase [ammonia], mitochondrial; AltName: Full=Carbamoyl-phosphate synthetase I; Short=CPSase I; Flags: Precursor	gi|73918911	164,603.0	cLGLTEAQTR-QADAVYFLPITPQFVTEVIK	-	-	-	0	4.16-5.77	2	227231	Cps1	Q8C196	RecName: Full=Carbamoyl-phosphate synthase [ammonia], mitochondrial; AltName: Full=Carbamoyl-phosphate synthetase I; Short=CPSase I; Flags: Precursor	Carbamoyl-phosphate synthase [ammonia], mitochondrial	Carbamoyl-phosphate synthetase I	10090	MGI	MGI:891996	GO:0005634: nucleus (IEA) GO:0005737: cytoplasm (ISO) GO:0005739: mitochondrion (IDA,ISO) GO:0005743: mitochondrial inner membrane (ISO) GO:0042645: mitochondrial nucleoid (ISO) GO:0043234: protein complex (ISO)	GO:0005575;GO:0005622;GO:0005623;GO:0005634;GO:0005737;GO:0005739;GO:0005740;GO:0005743;GO:0005759;GO:0009295;GO:0016020;GO:0019866;GO:0031090;GO:0031966;GO:0031967;GO:0031974;GO:0031975;GO:0032991;GO:0042645;GO:0043226;GO:0043227;GO:0043228;GO:0043229;GO:0043231;GO:0043232;GO:0043233;GO:0043234;GO:0044422;GO:0044424;GO:0044429;GO:0044444;GO:0044446;GO:0044464;GO:0070013	http://amigo.geneontology.org/cgi-bin/amigo/visualize?inline=false&term_data={%22GO%3A0042645%22%3A%7B%22fill%22%3A%22%23ffff66%22%2C%22font%22%3A%22black%22%7D,%22GO%3A0005737%22%3A%7B%22fill%22%3A%22%23ffff66%22%2C%22font%22%3A%22black%22%7D,%22GO%3A0005739%22%3A%7B%22fill%22%3A%22%23ffff66%22%2C%22font%22%3A%22black%22%7D,%22GO%3A0005634%22%3A%7B%22fill%22%3A%22%23ffff66%22%2C%22font%22%3A%22b…	GO:0000166: nucleotide binding (IEA) GO:0003824: catalytic activity (IEA) GO:0004087: carbamoyl-phosphate synthase (ammonia) activity (IMP,ISO) GO:0004175: endopeptidase activity (ISO) GO:0005509: calcium ion binding (ISO) GO:0005515: protein binding (IPI) GO:0005524: ATP binding (ISO) GO:0005543: phospholipid binding (ISO) GO:0016595: glutamate binding (ISO) GO:0016874: ligase activity (IEA) GO:…	GO:0000166;GO:0001882;GO:0001883;GO:0003674;GO:0003824;GO:0004087;GO:0004175;GO:0005488;GO:0005509;GO:0005515;GO:0005524;GO:0005543;GO:0008233;GO:0008289;GO:0016595;GO:0016597;GO:0016787;GO:0016874;GO:0016879;GO:0017076;GO:0030554;GO:0031406;GO:0032403;GO:0032549;GO:0032550;GO:0032553;GO:0032555;GO:0032559;GO:0035639;GO:0036094;GO:0043167;GO:0043168;GO:0043169;GO:0043177;GO:0046872;GO:0070011;GO:…	http://amigo.geneontology.org/cgi-bin/amigo/visualize?inline=false&term_data={%22GO%3A0004087%22%3A%7B%22fill%22%3A%22%23ffff66%22%2C%22font%22%3A%22black%22%7D,%22GO%3A0005524%22%3A%7B%22fill%22%3A%22%23ffff66%22%2C%22font%22%3A%22black%22%7D,%22GO%3A0016874%22%3A%7B%22fill%22%3A%22%23ffff66%22%2C%22font%22%3A%22black%22%7D,%22GO%3A0005515%22%3A%7B%22fill%22%3A%22%23ffff66%22%2C%22font%22%3A%22b…	GO:0000050: urea cycle (IC,ISO) GO:0005980: glycogen catabolic process (ISO) GO:0006543: glutamine catabolic process (IEA) GO:0006807: nitrogen compound metabolic process (IEA) GO:0008152: metabolic process (IEA) GO:0019433: triglyceride catabolic process (ISO) GO:0032496: response to lipopolysaccharide (ISO) GO:0045909: positive regulation of vasodilation (ISO) GO:0046209: nitric oxide metabolic…	GO:0000050;GO:0000096;GO:0000272;GO:0002237;GO:0003008;GO:0003013;GO:0003018;GO:0005975;GO:0005976;GO:0005977;GO:0005980;GO:0006073;GO:0006082;GO:0006091;GO:0006112;GO:0006520;GO:0006541;GO:0006543;GO:0006575;GO:0006629;GO:0006638;GO:0006639;GO:0006641;GO:0006790;GO:0006793;GO:0006796;GO:0006807;GO:0008015;GO:0008150;GO:0008152;GO:0009056;GO:0009057;GO:0009058;GO:0009063;GO:0009064;GO:0009065;GO:…	http://amigo.geneontology.org/cgi-bin/amigo/visualize?inline=false&term_data={%22GO%3A0019433%22%3A%7B%22fill%22%3A%22%23ffff66%22%2C%22font%22%3A%22black%22%7D,%22GO%3A0006543%22%3A%7B%22fill%22%3A%22%23ffff66%22%2C%22font%22%3A%22black%22%7D,%22GO%3A0032496%22%3A%7B%22fill%22%3A%22%23ffff66%22%2C%22font%22%3A%22black%22%7D,%22GO%3A0006807%22%3A%7B%22fill%22%3A%22%23ffff66%22%2C%22font%22%3A%22b…
138	0,060	Omssa	Liver glycogen phosphorylase [Mus musculus]	gi|15489037,gi|268836255	97,416.3	DIINMLFYHDR-FSQFLEK-GIVGVENVAELK-HGNPWEK-HLEIIYEINQK-HLHFTLVK-IFVDIEK-IGEDYVK-LHSFVSDDIFLR-mSLIEEEGGKR-NLAENISR-VDDVAALDK-VFADYEAYVK-WLLLcNPGLADLIAEK-YEYGIFNQK	-	-	-	0	3.12-1.10-11.3-0.284-12.3-4.55-0.478-0.716-6.63-5.90-1.41-8.68-8.05-14.4-5.79	15	110095	Pygl	NP_573461	glycogen phosphorylase, liver form	---	---	10090	MGI	MGI:97829	GO:0005737: cytoplasm (ISO) GO:0005886: plasma membrane (ISO)	GO:0005575;GO:0005622;GO:0005623;GO:0005737;GO:0005886;GO:0016020;GO:0044424;GO:0044464;GO:0071944	http://amigo.geneontology.org/cgi-bin/amigo/visualize?inline=false&term_data={%22GO%3A0005737%22%3A%7B%22fill%22%3A%22%23ffff66%22%2C%22font%22%3A%22black%22%7D,%22GO%3A0005886%22%3A%7B%22fill%22%3A%22%23ffff66%22%2C%22font%22%3A%22black%22%7D}&format=png&mode=basic&term_data_type=json	GO:0000166: nucleotide binding (IEA) GO:0002060: purine nucleobase binding (ISO) GO:0003824: catalytic activity (IEA) GO:0004645: phosphorylase activity (IEA) GO:0005515: protein binding (IPI) GO:0005524: ATP binding (ISO) GO:0008144: drug binding (ISO) GO:0008184: glycogen phosphorylase activity (IDA,ISO) GO:0016208: AMP binding (ISO) GO:0016740: transferase activity (IEA) GO:0016757: transferas…	GO:0000166;GO:0001882;GO:0001883;GO:0002054;GO:0002060;GO:0003674;GO:0003824;GO:0004645;GO:0005488;GO:0005496;GO:0005515;GO:0005524;GO:0008144;GO:0008184;GO:0008289;GO:0016208;GO:0016740;GO:0016757;GO:0016758;GO:0017076;GO:0019842;GO:0030170;GO:0030246;GO:0030554;GO:0031406;GO:0032052;GO:0032549;GO:0032550;GO:0032553;GO:0032555;GO:0032559;GO:0033293;GO:0035639;GO:0036094;GO:0042802;GO:0042803;GO:…	http://amigo.geneontology.org/cgi-bin/amigo/visualize?inline=false&term_data={%22GO%3A0005524%22%3A%7B%22fill%22%3A%22%23ffff66%22%2C%22font%22%3A%22black%22%7D,%22GO%3A0019842%22%3A%7B%22fill%22%3A%22%23ffff66%22%2C%22font%22%3A%22black%22%7D,%22GO%3A0005515%22%3A%7B%22fill%22%3A%22%23ffff66%22%2C%22font%22%3A%22black%22%7D,%22GO%3A0008144%22%3A%7B%22fill%22%3A%22%23ffff66%22%2C%22font%22%3A%22b…	GO:0005975: carbohydrate metabolic process (IEA) GO:0005977: glycogen metabolic process (IDA,ISO) GO:0005980: glycogen catabolic process (ISO) GO:0006015: 5-phosphoribose 1-diphosphate biosynthetic process (ISO) GO:0008152: metabolic process (IEA) GO:0042593: glucose homeostasis (ISO) GO:0070266: necroptosis (IGI)	GO:0000272;GO:0005975;GO:0005976;GO:0005977;GO:0005980;GO:0006015;GO:0006073;GO:0006091;GO:0006112;GO:0006793;GO:0006796;GO:0008150;GO:0008152;GO:0008219;GO:0009056;GO:0009057;GO:0009058;GO:0009251;GO:0009987;GO:0012501;GO:0015980;GO:0016052;GO:0016265;GO:0019637;GO:0019693;GO:0033500;GO:0042592;GO:0042593;GO:0043170;GO:0044042;GO:0044237;GO:0044238;GO:0044247;GO:0044260;GO:0044262;GO:0044264;GO:…	http://amigo.geneontology.org/cgi-bin/amigo/visualize?inline=false&term_data={%22GO%3A0042593%22%3A%7B%22fill%22%3A%22%23ffff66%22%2C%22font%22%3A%22black%22%7D,%22GO%3A0005977%22%3A%7B%22fill%22%3A%22%23ffff66%22%2C%22font%22%3A%22black%22%7D,%22GO%3A0005975%22%3A%7B%22fill%22%3A%22%23ffff66%22%2C%22font%22%3A%22black%22%7D,%22GO%3A0006015%22%3A%7B%22fill%22%3A%22%23ffff66%22%2C%22font%22%3A%22b…
138	0,060	Omssa	RecName: Full=Sarcosine dehydrogenase, mitochondrial; Short=SarDH; Flags: Precursor	gi|52000836,gi|74201196	101,663.9	DILQDVLDADLSNEAFPFSTHQLVR	-	-	-	0	8,24	1	192166	Sardh	Q99LB7	RecName: Full=Sarcosine dehydrogenase, mitochondrial; Short=SarDH; Flags: Precursor	Sarcosine dehydrogenase, mitochondrial	---	10090	MGI	MGI:2183102	GO:0005737: cytoplasm (IEA) GO:0005739: mitochondrion (IDA,ISO) GO:0005759: mitochondrial matrix (ISO)	GO:0005575;GO:0005622;GO:0005623;GO:0005737;GO:0005739;GO:0005759;GO:0031974;GO:0043226;GO:0043227;GO:0043229;GO:0043231;GO:0043233;GO:0044422;GO:0044424;GO:0044429;GO:0044444;GO:0044446;GO:0044464;GO:0070013	http://amigo.geneontology.org/cgi-bin/amigo/visualize?inline=false&term_data={%22GO%3A0005759%22%3A%7B%22fill%22%3A%22%23ffff66%22%2C%22font%22%3A%22black%22%7D,%22GO%3A0005737%22%3A%7B%22fill%22%3A%22%23ffff66%22%2C%22font%22%3A%22black%22%7D,%22GO%3A0005739%22%3A%7B%22fill%22%3A%22%23ffff66%22%2C%22font%22%3A%22black%22%7D}&format=png&mode=basic&term_data_type=json	GO:0004047: aminomethyltransferase activity (IEA) GO:0005542: folic acid binding (ISO) GO:0008480: sarcosine dehydrogenase activity (ISO) GO:0016491: oxidoreductase activity (IEA) GO:0050660: flavin adenine dinucleotide binding (ISO)	GO:0000166;GO:0003674;GO:0003824;GO:0004047;GO:0005488;GO:0005542;GO:0008168;GO:0008480;GO:0016491;GO:0016597;GO:0016645;GO:0016740;GO:0016741;GO:0019842;GO:0031406;GO:0036094;GO:0043167;GO:0043168;GO:0043177;GO:0046997;GO:0048037;GO:0050660;GO:0050662;GO:0072341;GO:0097159;GO:1901265;GO:1901363	http://amigo.geneontology.org/cgi-bin/amigo/visualize?inline=false&term_data={%22GO%3A0050660%22%3A%7B%22fill%22%3A%22%23ffff66%22%2C%22font%22%3A%22black%22%7D,%22GO%3A0005542%22%3A%7B%22fill%22%3A%22%23ffff66%22%2C%22font%22%3A%22black%22%7D,%22GO%3A0004047%22%3A%7B%22fill%22%3A%22%23ffff66%22%2C%22font%22%3A%22black%22%7D,%22GO%3A0016491%22%3A%7B%22fill%22%3A%22%23ffff66%22%2C%22font%22%3A%22b…	GO:0006546: glycine catabolic process (IEA) GO:0035999: tetrahydrofolate interconversion (ISO)	GO:0006082;GO:0006520;GO:0006544;GO:0006546;GO:0006575;GO:0006725;GO:0006730;GO:0006732;GO:0006760;GO:0006807;GO:0008150;GO:0008152;GO:0009056;GO:0009063;GO:0009069;GO:0009071;GO:0009987;GO:0016054;GO:0019752;GO:0035999;GO:0042558;GO:0043436;GO:0044237;GO:0044238;GO:0044248;GO:0044281;GO:0044282;GO:0044710;GO:0044712;GO:0046395;GO:0046483;GO:0046653;GO:0051186;GO:0071704;GO:1901360;GO:1901564;GO:…	http://amigo.geneontology.org/cgi-bin/amigo/visualize?inline=false&term_data={%22GO%3A0035999%22%3A%7B%22fill%22%3A%22%23ffff66%22%2C%22font%22%3A%22black%22%7D,%22GO%3A0006546%22%3A%7B%22fill%22%3A%22%23ffff66%22%2C%22font%22%3A%22black%22%7D}&format=png&mode=basic&term_data_type=json
138	0,060	Omssa-Mascot	unnamed protein product [Mus musculus]	gi|12843046,gi|148681611,gi|71043961	26,388.9	YVNWIQQTIAAN	-YVNWIQQTIAAN	-54,6	-41,3	1	9,82	1	67373	2210010C04Rik	BAB25837	unnamed protein product	---	---	10090	---	---	---	---	---	---	---	---	---	---	---
149	0,079	Mascot	Liver glycogen phosphorylase [Mus musculus]	gi|15489037,gi|20178036,gi|268836255	97,416.3	-	aKPLTDQEK-AWEITK-AWNTMVLK-DIINMLFYHDR-EGWQVEEADDWLR-EYYEALPELK-FFVPR-FSQFLEK-GIVGVENVAELKK-HGNPWEK-HLEIIYEINQK-IFVDIEK-IGEDYVK-IVALFPK-LKQEYFVVAATLQDVIR-LVIDQIDNGFFSPNQPDLFK-NLAENISR-QEYFVVAATLQDVIR-RWLLLcNPGLADLIAEK-TVIIGGK-VDDVAALDK-VDDVAALDKK-VFADYEAYVK-VLYPNDNFFEGK-VSQLYmNQK-WLLLcNPGLADLIAEK-WPVELVEK-YEYGIFNQK	29.9-35.4-24.8-28.5-80.5-44-25.7-39-45.4-42.3-77.5-39.1-41.5-37.4-44.3-42.8-37.2-52.4-61-23.4-56.9-48-65.2-33.5-38.6-116-25.2-57.2	43.9-43.9-42.8-40.5-40.4-40.8-40.8-40.7-40.7-40.5-40.7-41.7-40.9-41.9-39.6-39.1-42.6-40.6-39.8-42.5-41.8-43.6-41.1-40.6-40.9-39.6-41.4-41.3	28	-	0	110095	Pygl	NP_573461	glycogen phosphorylase, liver form	---	---	10090	MGI	MGI:97829	GO:0005737: cytoplasm (ISO) GO:0005886: plasma membrane (ISO)	GO:0005575;GO:0005622;GO:0005623;GO:0005737;GO:0005886;GO:0016020;GO:0044424;GO:0044464;GO:0071944	http://amigo.geneontology.org/cgi-bin/amigo/visualize?inline=false&term_data={%22GO%3A0005737%22%3A%7B%22fill%22%3A%22%23ffff66%22%2C%22font%22%3A%22black%22%7D,%22GO%3A0005886%22%3A%7B%22fill%22%3A%22%23ffff66%22%2C%22font%22%3A%22black%22%7D}&format=png&mode=basic&term_data_type=json	GO:0000166: nucleotide binding (IEA) GO:0002060: purine nucleobase binding (ISO) GO:0003824: catalytic activity (IEA) GO:0004645: phosphorylase activity (IEA) GO:0005515: protein binding (IPI) GO:0005524: ATP binding (ISO) GO:0008144: drug binding (ISO) GO:0008184: glycogen phosphorylase activity (IDA,ISO) GO:0016208: AMP binding (ISO) GO:0016740: transferase activity (IEA) GO:0016757: transferas…	GO:0000166;GO:0001882;GO:0001883;GO:0002054;GO:0002060;GO:0003674;GO:0003824;GO:0004645;GO:0005488;GO:0005496;GO:0005515;GO:0005524;GO:0008144;GO:0008184;GO:0008289;GO:0016208;GO:0016740;GO:0016757;GO:0016758;GO:0017076;GO:0019842;GO:0030170;GO:0030246;GO:0030554;GO:0031406;GO:0032052;GO:0032549;GO:0032550;GO:0032553;GO:0032555;GO:0032559;GO:0033293;GO:0035639;GO:0036094;GO:0042802;GO:0042803;GO:…	http://amigo.geneontology.org/cgi-bin/amigo/visualize?inline=false&term_data={%22GO%3A0005524%22%3A%7B%22fill%22%3A%22%23ffff66%22%2C%22font%22%3A%22black%22%7D,%22GO%3A0019842%22%3A%7B%22fill%22%3A%22%23ffff66%22%2C%22font%22%3A%22black%22%7D,%22GO%3A0005515%22%3A%7B%22fill%22%3A%22%23ffff66%22%2C%22font%22%3A%22black%22%7D,%22GO%3A0008144%22%3A%7B%22fill%22%3A%22%23ffff66%22%2C%22font%22%3A%22b…	GO:0005975: carbohydrate metabolic process (IEA) GO:0005977: glycogen metabolic process (IDA,ISO) GO:0005980: glycogen catabolic process (ISO) GO:0006015: 5-phosphoribose 1-diphosphate biosynthetic process (ISO) GO:0008152: metabolic process (IEA) GO:0042593: glucose homeostasis (ISO) GO:0070266: necroptosis (IGI)	GO:0000272;GO:0005975;GO:0005976;GO:0005977;GO:0005980;GO:0006015;GO:0006073;GO:0006091;GO:0006112;GO:0006793;GO:0006796;GO:0008150;GO:0008152;GO:0008219;GO:0009056;GO:0009057;GO:0009058;GO:0009251;GO:0009987;GO:0012501;GO:0015980;GO:0016052;GO:0016265;GO:0019637;GO:0019693;GO:0033500;GO:0042592;GO:0042593;GO:0043170;GO:0044042;GO:0044237;GO:0044238;GO:0044247;GO:0044260;GO:0044262;GO:0044264;GO:…	http://amigo.geneontology.org/cgi-bin/amigo/visualize?inline=false&term_data={%22GO%3A0042593%22%3A%7B%22fill%22%3A%22%23ffff66%22%2C%22font%22%3A%22black%22%7D,%22GO%3A0005977%22%3A%7B%22fill%22%3A%22%23ffff66%22%2C%22font%22%3A%22black%22%7D,%22GO%3A0005975%22%3A%7B%22fill%22%3A%22%23ffff66%22%2C%22font%22%3A%22black%22%7D,%22GO%3A0006015%22%3A%7B%22fill%22%3A%22%23ffff66%22%2C%22font%22%3A%22b…
149	0,079	Mascot	Dehydrogenase E1 and transketolase domain containing 1 [Mus musculus]	gi|111599858,gi|160151263	102,826.4	-	DVIVDLLcYR-SSLYSSDIGK	55.2-26.8	40.9-41.3	2	-	0	209692	Dhtkd1	A2ATU0	RecName: Full=Probable 2-oxoglutarate dehydrogenase E1 component DHKTD1, mitochondrial; AltName: Full=Dehydrogenase E1 and transketolase domain-containing protein 1; Flags: Precursor	Probable 2-oxoglutarate dehydrogenase E1 component DHKTD1, mitochondrial	Dehydrogenase E1 and transketolase domain-containing protein 1	10090	MGI	MGI:2445096	GO:0005739: mitochondrion (ISO)	GO:0005575;GO:0005622;GO:0005623;GO:0005737;GO:0005739;GO:0043226;GO:0043227;GO:0043229;GO:0043231;GO:0044424;GO:0044444;GO:0044464	http://amigo.geneontology.org/cgi-bin/amigo/visualize?inline=false&term_data={%22GO%3A0005739%22%3A%7B%22fill%22%3A%22%23ffff66%22%2C%22font%22%3A%22black%22%7D}&format=png&mode=basic&term_data_type=json	GO:0003674: molecular_function (ND) GO:0004591: oxoglutarate dehydrogenase (succinyl-transferring) activity (IEA) GO:0016491: oxidoreductase activity (IEA) GO:0016624: oxidoreductase activity, acting on the aldehyde or oxo group of donors, disulfide as acceptor (IEA) GO:0030976: thiamine pyrophosphate binding (IEA)	GO:0003674;GO:0003824;GO:0004591;GO:0005488;GO:0016491;GO:0016624;GO:0016903;GO:0019842;GO:0030976;GO:0036094;GO:0043167;GO:0043168;GO:0043169;GO:0048037;GO:0050662;GO:0097159;GO:1901363;GO:1901681	http://amigo.geneontology.org/cgi-bin/amigo/visualize?inline=false&term_data={%22GO%3A0003674%22%3A%7B%22fill%22%3A%22%23ffff66%22%2C%22font%22%3A%22black%22%7D,%22GO%3A0030976%22%3A%7B%22fill%22%3A%22%23ffff66%22%2C%22font%22%3A%22black%22%7D,%22GO%3A0016491%22%3A%7B%22fill%22%3A%22%23ffff66%22%2C%22font%22%3A%22black%22%7D,%22GO%3A0004591%22%3A%7B%22fill%22%3A%22%23ffff66%22%2C%22font%22%3A%22b…	GO:0006091: generation of precursor metabolites and energy (ISO) GO:0006096: glycolysis (IEA) GO:0006099: tricarboxylic acid cycle (IEA) GO:0008152: metabolic process (IEA) GO:0055114: oxidation-reduction process (IEA)	GO:0005975;GO:0005996;GO:0006006;GO:0006007;GO:0006091;GO:0006096;GO:0006099;GO:0008150;GO:0008152;GO:0009056;GO:0009060;GO:0009987;GO:0015980;GO:0016052;GO:0019318;GO:0019320;GO:0044237;GO:0044238;GO:0044710;GO:0044723;GO:0044724;GO:0045333;GO:0046365;GO:0055114;GO:0071704;GO:1901575	http://amigo.geneontology.org/cgi-bin/amigo/visualize?inline=false&term_data={%22GO%3A0006096%22%3A%7B%22fill%22%3A%22%23ffff66%22%2C%22font%22%3A%22black%22%7D,%22GO%3A0055114%22%3A%7B%22fill%22%3A%22%23ffff66%22%2C%22font%22%3A%22black%22%7D,%22GO%3A0006099%22%3A%7B%22fill%22%3A%22%23ffff66%22%2C%22font%22%3A%22black%22%7D,%22GO%3A0008152%22%3A%7B%22fill%22%3A%22%23ffff66%22%2C%22font%22%3A%22b…
149	0,079	Mascot	unnamed protein product [Mus musculus]	gi|18202285,gi|26324898,gi|74140876,gi|74181334,gi|74201313,gi|74204678,gi|74213791	95,214.0	-	EGIPALDNFLDKL-TFcQLILDPIFK	53-54.3	40.6-40.4	2	-	0	13629	Eef2	P58252	RecName: Full=Elongation factor 2; Short=EF-2	Elongation factor 2	---	10090	MGI	MGI:95288	GO:0005737: cytoplasm (IEA) GO:0005844: polysome (IDA) GO:0030529: ribonucleoprotein complex (ISO)	GO:0005575;GO:0005622;GO:0005623;GO:0005737;GO:0005844;GO:0030529;GO:0032991;GO:0044424;GO:0044464	http://amigo.geneontology.org/cgi-bin/amigo/visualize?inline=false&term_data={%22GO%3A0005737%22%3A%7B%22fill%22%3A%22%23ffff66%22%2C%22font%22%3A%22black%22%7D,%22GO%3A0030529%22%3A%7B%22fill%22%3A%22%23ffff66%22%2C%22font%22%3A%22black%22%7D,%22GO%3A0005844%22%3A%7B%22fill%22%3A%22%23ffff66%22%2C%22font%22%3A%22black%22%7D}&format=png&mode=basic&term_data_type=json	GO:0000166: nucleotide binding (IEA) GO:0003746: translation elongation factor activity (IEA) GO:0003924: GTPase activity (IDA) GO:0005515: protein binding (IPI) GO:0005525: GTP binding (IEA)	GO:0000166;GO:0001882;GO:0001883;GO:0003674;GO:0003676;GO:0003723;GO:0003746;GO:0003824;GO:0003924;GO:0005488;GO:0005515;GO:0005525;GO:0008135;GO:0016462;GO:0016787;GO:0016817;GO:0016818;GO:0017076;GO:0017111;GO:0019001;GO:0032549;GO:0032550;GO:0032553;GO:0032555;GO:0032561;GO:0035639;GO:0036094;GO:0043167;GO:0043168;GO:0097159;GO:0097367;GO:1901265;GO:1901363	http://amigo.geneontology.org/cgi-bin/amigo/visualize?inline=false&term_data={%22GO%3A0003746%22%3A%7B%22fill%22%3A%22%23ffff66%22%2C%22font%22%3A%22black%22%7D,%22GO%3A0005515%22%3A%7B%22fill%22%3A%22%23ffff66%22%2C%22font%22%3A%22black%22%7D,%22GO%3A0000166%22%3A%7B%22fill%22%3A%22%23ffff66%22%2C%22font%22%3A%22black%22%7D,%22GO%3A0003924%22%3A%7B%22fill%22%3A%22%23ffff66%22%2C%22font%22%3A%22b…	GO:0006184: GTP catabolic process (IDA) GO:0006412: translation (IEA) GO:0006414: translational elongation (IDA)	GO:0006139;GO:0006152;GO:0006163;GO:0006184;GO:0006195;GO:0006412;GO:0006414;GO:0006725;GO:0006753;GO:0006793;GO:0006796;GO:0006807;GO:0008150;GO:0008152;GO:0009056;GO:0009058;GO:0009059;GO:0009116;GO:0009117;GO:0009119;GO:0009141;GO:0009143;GO:0009144;GO:0009146;GO:0009150;GO:0009154;GO:0009164;GO:0009166;GO:0009199;GO:0009203;GO:0009205;GO:0009207;GO:0009259;GO:0009261;GO:0009987;GO:0010467;GO:…	http://amigo.geneontology.org/cgi-bin/amigo/visualize?inline=false&term_data={%22GO%3A0006414%22%3A%7B%22fill%22%3A%22%23ffff66%22%2C%22font%22%3A%22black%22%7D,%22GO%3A0006184%22%3A%7B%22fill%22%3A%22%23ffff66%22%2C%22font%22%3A%22black%22%7D,%22GO%3A0006412%22%3A%7B%22fill%22%3A%22%23ffff66%22%2C%22font%22%3A%22black%22%7D}&format=png&mode=basic&term_data_type=json
149	0,079	Omssa-Mascot	RecName: Full=10-formyltetrahydrofolate dehydrogenase; Short=10-FTHFDH; AltName: Full=Aldehyde dehydrogenase family 1 member L1	gi|24418394	98,692.5	AGLILFGNDDR-ALYVSDK-DLGEAALNEYLR-FADGDVDAVLSR-FAELTLK-GMVQAVR-GVVNILPGSGSLVGQR-IAVIGQSLFGQEVYcQLR-IGNPLDR-ILPNVPEVEDSTDFFK-KVSLELGGK-LIAEGTAPR-LQAGTVFVNTYNK-LVEEVK-NIQLEDGK-RPQPEEGATYEGIQK-ScALSNVK-TDVAAPFGGFK-VPGAWTEAcGQK	-AGLILFGNDDR-ALYVSDK-DLGEAALNEYLR-FADGDVDAVLSR-FAELTLK-FLFPEGIK-GMVQAVR-GVVNILPGSGSLVGQR-IAVIGQSLFGQEVYcQLR-IGNPLDR-ILPNVPEVEDSTDFFK-KVSLELGGK-LIAEGTAPR-LQAGTVFVNTYNK-LVEEVK-TDVAAPFGGFK-VPGAWTEAcGQK	-36.2-33.4-75.2-108-47.8-22.4-37.8-53.4-40.5-36.8-42.6-26.8-71.1-46-35.5-29.6-59.4	-41.2-41-40.7-41.1-41.6-41.3-42.3-40.3-39.6-40-40.2-41.6-40.7-40.5-42.2-40.9-41.1	17	4.91-2.18-14.7-14.6-2.76-2.18-6.24-13.9-0.910-9.20-0.412-7.03-4.70-1.47-1.10-9.44-0.483-2.75-7.31	19	107747	Aldh1l1	Q8R0Y6	RecName: Full=Cytosolic 10-formyltetrahydrofolate dehydrogenase; Short=10-FTHFDH; Short=FDH; AltName: Full=Aldehyde dehydrogenase family 1 member L1	Cytosolic 10-formyltetrahydrofolate dehydrogenase	Aldehyde dehydrogenase family 1 member L1	10090	MGI	MGI:1340024	GO:0005737: cytoplasm (IEA) GO:0005739: mitochondrion (IDA)	GO:0005575;GO:0005622;GO:0005623;GO:0005737;GO:0005739;GO:0043226;GO:0043227;GO:0043229;GO:0043231;GO:0044424;GO:0044444;GO:0044464	http://amigo.geneontology.org/cgi-bin/amigo/visualize?inline=false&term_data={%22GO%3A0005737%22%3A%7B%22fill%22%3A%22%23ffff66%22%2C%22font%22%3A%22black%22%7D,%22GO%3A0005739%22%3A%7B%22fill%22%3A%22%23ffff66%22%2C%22font%22%3A%22black%22%7D}&format=png&mode=basic&term_data_type=json	GO:0003824: catalytic activity (IEA) GO:0005515: protein binding (IPI) GO:0008168: methyltransferase activity (IEA) GO:0016155: formyltetrahydrofolate dehydrogenase activity (IEA) GO:0016491: oxidoreductase activity (IEA) GO:0016620: oxidoreductase activity, acting on the aldehyde or oxo group of donors, NAD or NADP as acceptor (IEA) GO:0016742: hydroxymethyl-, formyl- and related transferase act…	GO:0003674;GO:0003824;GO:0005488;GO:0005515;GO:0008168;GO:0016155;GO:0016491;GO:0016620;GO:0016645;GO:0016646;GO:0016740;GO:0016741;GO:0016742;GO:0016903	http://amigo.geneontology.org/cgi-bin/amigo/visualize?inline=false&term_data={%22GO%3A0008168%22%3A%7B%22fill%22%3A%22%23ffff66%22%2C%22font%22%3A%22black%22%7D,%22GO%3A0005515%22%3A%7B%22fill%22%3A%22%23ffff66%22%2C%22font%22%3A%22black%22%7D,%22GO%3A0016491%22%3A%7B%22fill%22%3A%22%23ffff66%22%2C%22font%22%3A%22black%22%7D,%22GO%3A0016620%22%3A%7B%22fill%22%3A%22%23ffff66%22%2C%22font%22%3A%22b…	GO:0006730: one-carbon metabolic process (IEA) GO:0008152: metabolic process (IEA) GO:0009058: biosynthetic process (IEA) GO:0009258: 10-formyltetrahydrofolate catabolic process (IEA) GO:0055114: oxidation-reduction process (IEA)	GO:0006082;GO:0006520;GO:0006575;GO:0006725;GO:0006730;GO:0006732;GO:0006760;GO:0006807;GO:0008150;GO:0008152;GO:0009056;GO:0009058;GO:0009063;GO:0009109;GO:0009256;GO:0009258;GO:0009397;GO:0009987;GO:0016054;GO:0019439;GO:0019752;GO:0034641;GO:0042219;GO:0042558;GO:0042560;GO:0043436;GO:0043648;GO:0043649;GO:0044237;GO:0044238;GO:0044248;GO:0044270;GO:0044281;GO:0044282;GO:0044710;GO:0044712;GO:…	http://amigo.geneontology.org/cgi-bin/amigo/visualize?inline=false&term_data={%22GO%3A0009258%22%3A%7B%22fill%22%3A%22%23ffff66%22%2C%22font%22%3A%22black%22%7D,%22GO%3A0055114%22%3A%7B%22fill%22%3A%22%23ffff66%22%2C%22font%22%3A%22black%22%7D,%22GO%3A0009058%22%3A%7B%22fill%22%3A%22%23ffff66%22%2C%22font%22%3A%22black%22%7D,%22GO%3A0008152%22%3A%7B%22fill%22%3A%22%23ffff66%22%2C%22font%22%3A%22b…
149	0,079	Omssa-Mascot	Liver glycogen phosphorylase [Mus musculus]	gi|15489037,gi|268836255	97,416.3	aKPLTDQEK-AWEITK-AWNTMVLK-DIINMLFYHDR-EGWQVEEADDWLR-EYYEALPELK-FSQFLEK-GIVGVENVAELK-GIVGVENVAELKK-HGNPWEK-HLEIIYEINQK-IGEDYVK-IVALFPK-LKQEYFVVAATLQDVIR-LVIDQIDNGFFSPNQPDLFK-QEYFVVAATLQDVIR-RWLLLcNPGLADLIAEK-VDDVAALDK-VDDVAALDKK-VFADYEAYVK-VIPATDLSEQISTAGTEASGTGNmK-VLYPNDNFFEGK-VSQLYmNQK-WLLLcNPGLADLIAEK-WPVELVEK-YEYGIFNQK	-	-	-	0	0.977-1.06-0.579-4.92-9.41-3.35-2.74-0.651-6.35-3.25-14.4-1.07-0.590-10.6-13.1-8.26-16.5-8.39-6.05-9.02-4.91-2.75-4.71-16.1-0.963-7.36	26	110095	Pygl	NP_573461	glycogen phosphorylase, liver form	---	---	10090	MGI	MGI:97829	GO:0005737: cytoplasm (ISO) GO:0005886: plasma membrane (ISO)	GO:0005575;GO:0005622;GO:0005623;GO:0005737;GO:0005886;GO:0016020;GO:0044424;GO:0044464;GO:0071944	http://amigo.geneontology.org/cgi-bin/amigo/visualize?inline=false&term_data={%22GO%3A0005737%22%3A%7B%22fill%22%3A%22%23ffff66%22%2C%22font%22%3A%22black%22%7D,%22GO%3A0005886%22%3A%7B%22fill%22%3A%22%23ffff66%22%2C%22font%22%3A%22black%22%7D}&format=png&mode=basic&term_data_type=json	GO:0000166: nucleotide binding (IEA) GO:0002060: purine nucleobase binding (ISO) GO:0003824: catalytic activity (IEA) GO:0004645: phosphorylase activity (IEA) GO:0005515: protein binding (IPI) GO:0005524: ATP binding (ISO) GO:0008144: drug binding (ISO) GO:0008184: glycogen phosphorylase activity (IDA,ISO) GO:0016208: AMP binding (ISO) GO:0016740: transferase activity (IEA) GO:0016757: transferas…	GO:0000166;GO:0001882;GO:0001883;GO:0002054;GO:0002060;GO:0003674;GO:0003824;GO:0004645;GO:0005488;GO:0005496;GO:0005515;GO:0005524;GO:0008144;GO:0008184;GO:0008289;GO:0016208;GO:0016740;GO:0016757;GO:0016758;GO:0017076;GO:0019842;GO:0030170;GO:0030246;GO:0030554;GO:0031406;GO:0032052;GO:0032549;GO:0032550;GO:0032553;GO:0032555;GO:0032559;GO:0033293;GO:0035639;GO:0036094;GO:0042802;GO:0042803;GO:…	http://amigo.geneontology.org/cgi-bin/amigo/visualize?inline=false&term_data={%22GO%3A0005524%22%3A%7B%22fill%22%3A%22%23ffff66%22%2C%22font%22%3A%22black%22%7D,%22GO%3A0019842%22%3A%7B%22fill%22%3A%22%23ffff66%22%2C%22font%22%3A%22black%22%7D,%22GO%3A0005515%22%3A%7B%22fill%22%3A%22%23ffff66%22%2C%22font%22%3A%22black%22%7D,%22GO%3A0008144%22%3A%7B%22fill%22%3A%22%23ffff66%22%2C%22font%22%3A%22b…	GO:0005975: carbohydrate metabolic process (IEA) GO:0005977: glycogen metabolic process (IDA,ISO) GO:0005980: glycogen catabolic process (ISO) GO:0006015: 5-phosphoribose 1-diphosphate biosynthetic process (ISO) GO:0008152: metabolic process (IEA) GO:0042593: glucose homeostasis (ISO) GO:0070266: necroptosis (IGI)	GO:0000272;GO:0005975;GO:0005976;GO:0005977;GO:0005980;GO:0006015;GO:0006073;GO:0006091;GO:0006112;GO:0006793;GO:0006796;GO:0008150;GO:0008152;GO:0008219;GO:0009056;GO:0009057;GO:0009058;GO:0009251;GO:0009987;GO:0012501;GO:0015980;GO:0016052;GO:0016265;GO:0019637;GO:0019693;GO:0033500;GO:0042592;GO:0042593;GO:0043170;GO:0044042;GO:0044237;GO:0044238;GO:0044247;GO:0044260;GO:0044262;GO:0044264;GO:…	http://amigo.geneontology.org/cgi-bin/amigo/visualize?inline=false&term_data={%22GO%3A0042593%22%3A%7B%22fill%22%3A%22%23ffff66%22%2C%22font%22%3A%22black%22%7D,%22GO%3A0005977%22%3A%7B%22fill%22%3A%22%23ffff66%22%2C%22font%22%3A%22black%22%7D,%22GO%3A0005975%22%3A%7B%22fill%22%3A%22%23ffff66%22%2C%22font%22%3A%22black%22%7D,%22GO%3A0006015%22%3A%7B%22fill%22%3A%22%23ffff66%22%2C%22font%22%3A%22b…
149	0,079	Omssa	RecName: Full=Elongation factor 2; Short=EF-2	gi|18202285,gi|74181334,gi|74204678,gi|74213791	95,298.0	AYLPVNESFGFTADLR-EGIPALDNFLDKL-TFcQLILDPIFK	-	-	-	0	0.229-7.93-10.1	3	13629	Eef2	P58252	RecName: Full=Elongation factor 2; Short=EF-2	Elongation factor 2	---	10090	MGI	MGI:95288	GO:0005737: cytoplasm (IEA) GO:0005844: polysome (IDA) GO:0030529: ribonucleoprotein complex (ISO)	GO:0005575;GO:0005622;GO:0005623;GO:0005737;GO:0005844;GO:0030529;GO:0032991;GO:0044424;GO:0044464	http://amigo.geneontology.org/cgi-bin/amigo/visualize?inline=false&term_data={%22GO%3A0005737%22%3A%7B%22fill%22%3A%22%23ffff66%22%2C%22font%22%3A%22black%22%7D,%22GO%3A0030529%22%3A%7B%22fill%22%3A%22%23ffff66%22%2C%22font%22%3A%22black%22%7D,%22GO%3A0005844%22%3A%7B%22fill%22%3A%22%23ffff66%22%2C%22font%22%3A%22black%22%7D}&format=png&mode=basic&term_data_type=json	GO:0000166: nucleotide binding (IEA) GO:0003746: translation elongation factor activity (IEA) GO:0003924: GTPase activity (IDA) GO:0005515: protein binding (IPI) GO:0005525: GTP binding (IEA)	GO:0000166;GO:0001882;GO:0001883;GO:0003674;GO:0003676;GO:0003723;GO:0003746;GO:0003824;GO:0003924;GO:0005488;GO:0005515;GO:0005525;GO:0008135;GO:0016462;GO:0016787;GO:0016817;GO:0016818;GO:0017076;GO:0017111;GO:0019001;GO:0032549;GO:0032550;GO:0032553;GO:0032555;GO:0032561;GO:0035639;GO:0036094;GO:0043167;GO:0043168;GO:0097159;GO:0097367;GO:1901265;GO:1901363	http://amigo.geneontology.org/cgi-bin/amigo/visualize?inline=false&term_data={%22GO%3A0003746%22%3A%7B%22fill%22%3A%22%23ffff66%22%2C%22font%22%3A%22black%22%7D,%22GO%3A0005515%22%3A%7B%22fill%22%3A%22%23ffff66%22%2C%22font%22%3A%22black%22%7D,%22GO%3A0000166%22%3A%7B%22fill%22%3A%22%23ffff66%22%2C%22font%22%3A%22black%22%7D,%22GO%3A0003924%22%3A%7B%22fill%22%3A%22%23ffff66%22%2C%22font%22%3A%22b…	GO:0006184: GTP catabolic process (IDA) GO:0006412: translation (IEA) GO:0006414: translational elongation (IDA)	GO:0006139;GO:0006152;GO:0006163;GO:0006184;GO:0006195;GO:0006412;GO:0006414;GO:0006725;GO:0006753;GO:0006793;GO:0006796;GO:0006807;GO:0008150;GO:0008152;GO:0009056;GO:0009058;GO:0009059;GO:0009116;GO:0009117;GO:0009119;GO:0009141;GO:0009143;GO:0009144;GO:0009146;GO:0009150;GO:0009154;GO:0009164;GO:0009166;GO:0009199;GO:0009203;GO:0009205;GO:0009207;GO:0009259;GO:0009261;GO:0009987;GO:0010467;GO:…	http://amigo.geneontology.org/cgi-bin/amigo/visualize?inline=false&term_data={%22GO%3A0006414%22%3A%7B%22fill%22%3A%22%23ffff66%22%2C%22font%22%3A%22black%22%7D,%22GO%3A0006184%22%3A%7B%22fill%22%3A%22%23ffff66%22%2C%22font%22%3A%22black%22%7D,%22GO%3A0006412%22%3A%7B%22fill%22%3A%22%23ffff66%22%2C%22font%22%3A%22black%22%7D}&format=png&mode=basic&term_data_type=json
149	0,079	Omssa	Dehydrogenase E1 and transketolase domain containing 1 [Mus musculus]	gi|111599858,gi|148669686,gi|160151263,gi|50511031	102,826.4	DVIVDLLcYR-SSLYSSDIGK	-	-	-	0	8.92-2.42	2	209692	Dhtkd1	A2ATU0	RecName: Full=Probable 2-oxoglutarate dehydrogenase E1 component DHKTD1, mitochondrial; AltName: Full=Dehydrogenase E1 and transketolase domain-containing protein 1; Flags: Precursor	Probable 2-oxoglutarate dehydrogenase E1 component DHKTD1, mitochondrial	Dehydrogenase E1 and transketolase domain-containing protein 1	10090	MGI	MGI:2445096	GO:0005739: mitochondrion (ISO)	GO:0005575;GO:0005622;GO:0005623;GO:0005737;GO:0005739;GO:0043226;GO:0043227;GO:0043229;GO:0043231;GO:0044424;GO:0044444;GO:0044464	http://amigo.geneontology.org/cgi-bin/amigo/visualize?inline=false&term_data={%22GO%3A0005739%22%3A%7B%22fill%22%3A%22%23ffff66%22%2C%22font%22%3A%22black%22%7D}&format=png&mode=basic&term_data_type=json	GO:0003674: molecular_function (ND) GO:0004591: oxoglutarate dehydrogenase (succinyl-transferring) activity (IEA) GO:0016491: oxidoreductase activity (IEA) GO:0016624: oxidoreductase activity, acting on the aldehyde or oxo group of donors, disulfide as acceptor (IEA) GO:0030976: thiamine pyrophosphate binding (IEA)	GO:0003674;GO:0003824;GO:0004591;GO:0005488;GO:0016491;GO:0016624;GO:0016903;GO:0019842;GO:0030976;GO:0036094;GO:0043167;GO:0043168;GO:0043169;GO:0048037;GO:0050662;GO:0097159;GO:1901363;GO:1901681	http://amigo.geneontology.org/cgi-bin/amigo/visualize?inline=false&term_data={%22GO%3A0003674%22%3A%7B%22fill%22%3A%22%23ffff66%22%2C%22font%22%3A%22black%22%7D,%22GO%3A0030976%22%3A%7B%22fill%22%3A%22%23ffff66%22%2C%22font%22%3A%22black%22%7D,%22GO%3A0016491%22%3A%7B%22fill%22%3A%22%23ffff66%22%2C%22font%22%3A%22black%22%7D,%22GO%3A0004591%22%3A%7B%22fill%22%3A%22%23ffff66%22%2C%22font%22%3A%22b…	GO:0006091: generation of precursor metabolites and energy (ISO) GO:0006096: glycolysis (IEA) GO:0006099: tricarboxylic acid cycle (IEA) GO:0008152: metabolic process (IEA) GO:0055114: oxidation-reduction process (IEA)	GO:0005975;GO:0005996;GO:0006006;GO:0006007;GO:0006091;GO:0006096;GO:0006099;GO:0008150;GO:0008152;GO:0009056;GO:0009060;GO:0009987;GO:0015980;GO:0016052;GO:0019318;GO:0019320;GO:0044237;GO:0044238;GO:0044710;GO:0044723;GO:0044724;GO:0045333;GO:0046365;GO:0055114;GO:0071704;GO:1901575	http://amigo.geneontology.org/cgi-bin/amigo/visualize?inline=false&term_data={%22GO%3A0006096%22%3A%7B%22fill%22%3A%22%23ffff66%22%2C%22font%22%3A%22black%22%7D,%22GO%3A0055114%22%3A%7B%22fill%22%3A%22%23ffff66%22%2C%22font%22%3A%22black%22%7D,%22GO%3A0006099%22%3A%7B%22fill%22%3A%22%23ffff66%22%2C%22font%22%3A%22black%22%7D,%22GO%3A0008152%22%3A%7B%22fill%22%3A%22%23ffff66%22%2C%22font%22%3A%22b…
744	0,106	Mascot	Glycine N-methyltransferase [Mus musculus]	gi|15679953,gi|55669634,gi|55976615	32,715.6	-	AWLLGLLR	55,5	40,7	1	-	0	---	---	1R8X|A	Chain A, Crystal Structure Of Mouse Glycine N-Methyltransferase (Tetragonal Form)	---	---	10090	MGI	MGI:1202304	GO:0005634: nucleus (ISO) GO:0005737: cytoplasm (ISO) GO:0005829: cytosol (ISO)	GO:0005575;GO:0005622;GO:0005623;GO:0005634;GO:0005737;GO:0005829;GO:0043226;GO:0043227;GO:0043229;GO:0043231;GO:0044424;GO:0044444;GO:0044464	http://amigo.geneontology.org/cgi-bin/amigo/visualize?inline=false&term_data={%22GO%3A0005737%22%3A%7B%22fill%22%3A%22%23ffff66%22%2C%22font%22%3A%22black%22%7D,%22GO%3A0005829%22%3A%7B%22fill%22%3A%22%23ffff66%22%2C%22font%22%3A%22black%22%7D,%22GO%3A0005634%22%3A%7B%22fill%22%3A%22%23ffff66%22%2C%22font%22%3A%22black%22%7D}&format=png&mode=basic&term_data_type=json	GO:0005542: folic acid binding (ISO) GO:0008168: methyltransferase activity (IEA) GO:0008757: S-adenosylmethionine-dependent methyltransferase activity (ISO) GO:0016594: glycine binding (IDA,ISO) GO:0016740: transferase activity (IEA) GO:0017174: glycine N-methyltransferase activity (IDA,ISO)	GO:0003674;GO:0003824;GO:0005488;GO:0005542;GO:0008168;GO:0008170;GO:0008757;GO:0016594;GO:0016597;GO:0016740;GO:0016741;GO:0017174;GO:0019842;GO:0031406;GO:0036094;GO:0043167;GO:0043168;GO:0043169;GO:0043177;GO:0072341;GO:0097159;GO:1901363	http://amigo.geneontology.org/cgi-bin/amigo/visualize?inline=false&term_data={%22GO%3A0008757%22%3A%7B%22fill%22%3A%22%23ffff66%22%2C%22font%22%3A%22black%22%7D,%22GO%3A0008168%22%3A%7B%22fill%22%3A%22%23ffff66%22%2C%22font%22%3A%22black%22%7D,%22GO%3A0005542%22%3A%7B%22fill%22%3A%22%23ffff66%22%2C%22font%22%3A%22black%22%7D,%22GO%3A0016594%22%3A%7B%22fill%22%3A%22%23ffff66%22%2C%22font%22%3A%22b…	GO:0005977: glycogen metabolic process (IMP) GO:0006111: regulation of gluconeogenesis (IMP) GO:0006544: glycine metabolic process (ISO) GO:0006555: methionine metabolic process (IMP) GO:0006730: one-carbon metabolic process (IMP) GO:0032259: methylation (IDA) GO:0046498: S-adenosylhomocysteine metabolic process (ISO) GO:0046500: S-adenosylmethionine metabolic process (IDA,ISO) GO:0051262: protei…	GO:0000096;GO:0005975;GO:0005976;GO:0005977;GO:0005996;GO:0006006;GO:0006073;GO:0006082;GO:0006091;GO:0006094;GO:0006109;GO:0006111;GO:0006112;GO:0006139;GO:0006461;GO:0006520;GO:0006544;GO:0006555;GO:0006575;GO:0006725;GO:0006730;GO:0006732;GO:0006790;GO:0006807;GO:0008150;GO:0008152;GO:0009058;GO:0009066;GO:0009069;GO:0009116;GO:0009119;GO:0009889;GO:0009987;GO:0010565;GO:0010675;GO:0010906;GO:…	http://amigo.geneontology.org/cgi-bin/amigo/visualize?inline=false&term_data={%22GO%3A1901052%22%3A%7B%22fill%22%3A%22%23ffff66%22%2C%22font%22%3A%22black%22%7D,%22GO%3A0046498%22%3A%7B%22fill%22%3A%22%23ffff66%22%2C%22font%22%3A%22black%22%7D,%22GO%3A0006111%22%3A%7B%22fill%22%3A%22%23ffff66%22%2C%22font%22%3A%22black%22%7D,%22GO%3A0046500%22%3A%7B%22fill%22%3A%22%23ffff66%22%2C%22font%22%3A%22b…
744	0,106	Omssa-Mascot	RecName: Full=3-oxo-5-beta-steroid 4-dehydrogenase; AltName: Full=Aldo-keto reductase family 1 member D1; AltName: Full=Delta(4)-3-ketosteroid 5-beta-reductase; AltName: Full=Delta(4)-3-oxosteroid 5-beta-reductase	gi|67460573	37,272.9	DIDALNK-FcQQHDIVIVAHSPLGTcR-GIVVIPK-LWNTEHVPSMVLPALER-QLELILNKPGLK-REEIFYcGK-SLGVSNFNR-TAIDEGYR-TNLcATWEALEAcK-TQAQIVLR-TYVAVK-YKPVTNQVEcHPYFTQTK	-DIDALNK-FNIQR-GIVVIPK-IIYDK-QLELILNKPGLK-REEIFYcGK-SLGVSNFNR-TAIDEGYR-TNLcATWEALEAcK-TQAQIVLR-TYVAVK	-32-38.8-24.6-21.7-58.3-40.9-45-53.2-101-52.3-30.2	-42.3-42.1-40.4-41.2-40.9-41-41.4-40.9-40.2-41.1-41.4	11	2.43-12.3-0.498-10.3-6.92-8.33-2.51-4.54-15.9-5.71-1.18-3.67	12	208665	Akr1d1	Q8VCX1	RecName: Full=3-oxo-5-beta-steroid 4-dehydrogenase; AltName: Full=Aldo-keto reductase family 1 member D1; AltName: Full=Delta(4)-3-ketosteroid 5-beta-reductase; AltName: Full=Delta(4)-3-oxosteroid 5-beta-reductase	3-oxo-5-beta-steroid 4-dehydrogenase	Delta(4)-3-oxosteroid 5-beta-reductase	10090	MGI	MGI:2384785	GO:0005737: cytoplasm (IEA) GO:0005829: cytosol (ISO)	GO:0005575;GO:0005622;GO:0005623;GO:0005737;GO:0005829;GO:0044424;GO:0044444;GO:0044464	http://amigo.geneontology.org/cgi-bin/amigo/visualize?inline=false&term_data={%22GO%3A0005737%22%3A%7B%22fill%22%3A%22%23ffff66%22%2C%22font%22%3A%22black%22%7D,%22GO%3A0005829%22%3A%7B%22fill%22%3A%22%23ffff66%22%2C%22font%22%3A%22black%22%7D}&format=png&mode=basic&term_data_type=json	GO:0016491: oxidoreductase activity (IEA) GO:0047568: 3-oxo-5-beta-steroid 4-dehydrogenase activity (ISO) GO:0047787: delta4-3-oxosteroid 5beta-reductase activity (IEA)	GO:0003674;GO:0003824;GO:0016229;GO:0016491;GO:0016627;GO:0016628;GO:0033765;GO:0035671;GO:0047568;GO:0047787	http://amigo.geneontology.org/cgi-bin/amigo/visualize?inline=false&term_data={%22GO%3A0047787%22%3A%7B%22fill%22%3A%22%23ffff66%22%2C%22font%22%3A%22black%22%7D,%22GO%3A0047568%22%3A%7B%22fill%22%3A%22%23ffff66%22%2C%22font%22%3A%22black%22%7D,%22GO%3A0016491%22%3A%7B%22fill%22%3A%22%23ffff66%22%2C%22font%22%3A%22black%22%7D}&format=png&mode=basic&term_data_type=json	GO:0006629: lipid metabolic process (IEA) GO:0006699: bile acid biosynthetic process (ISO) GO:0006707: cholesterol catabolic process (ISO) GO:0007586: digestion (ISO) GO:0008202: steroid metabolic process (IEA) GO:0008207: C21-steroid hormone metabolic process (ISO) GO:0008209: androgen metabolic process (ISO) GO:0016042: lipid catabolic process (IEA) GO:0030573: bile acid catabolic process (IEA)…	GO:0006066;GO:0006082;GO:0006629;GO:0006694;GO:0006699;GO:0006706;GO:0006707;GO:0007586;GO:0008150;GO:0008152;GO:0008202;GO:0008203;GO:0008206;GO:0008207;GO:0008209;GO:0008610;GO:0009056;GO:0009058;GO:0009987;GO:0010817;GO:0016042;GO:0016053;GO:0016054;GO:0016125;GO:0016127;GO:0019752;GO:0030573;GO:0032501;GO:0032787;GO:0034754;GO:0042445;GO:0043436;GO:0044237;GO:0044238;GO:0044248;GO:0044249;GO:…	http://amigo.geneontology.org/cgi-bin/amigo/visualize?inline=false&term_data={%22GO%3A0016042%22%3A%7B%22fill%22%3A%22%23ffff66%22%2C%22font%22%3A%22black%22%7D,%22GO%3A0007586%22%3A%7B%22fill%22%3A%22%23ffff66%22%2C%22font%22%3A%22black%22%7D,%22GO%3A0055114%22%3A%7B%22fill%22%3A%22%23ffff66%22%2C%22font%22%3A%22black%22%7D,%22GO%3A0008202%22%3A%7B%22fill%22%3A%22%23ffff66%22%2C%22font%22%3A%22b…
615	0,109	Omssa-Mascot	ketohexokinase [Mus musculus]	gi|31982229	32,721.7	cAFmGSLAPGHVADFLVADFR-cGLQGFDGIV-FGcQVAGK-GATLVcAWAEEGADALGPDGQLLHSDAFPPPR-GGNASNScTVLSLLGAR-GNSMQEALR-HLGFQSAVEALR-KcGLQGFDGIV-TIILYDTNLPDVSAK-VSVEIEKPR-VVDTLGAGDTFNASVIFSLSK-WIHIEGR	-cAFmGSLAPGHVADFLVADFR-cGLQGFDGIV-FGcQVAGK-GATLVcAWAEEGADALGPDGQLLHSDAFPPPR-GGNASNScTVLSLLGAR-HLGFQSAVEALR-QPLPQK-TIILYDTNLPDVSAK-VDLTR-VSVEIEKPR-VVDTLGAGDTFNASVIFSLSK-WIHIEGR	-31.9-43.2-53.7-21.5-89.2-81.1-26.1-116-30.2-37.1-87.3-46.5	-39.1-41-41.2-37.2-40.3-41.1-41.3-40.2-43.2-41.3-39.7-40.7	12	3.68-2.48-5.45-7.82-11.6-3.55-13.1-0.744-15.3-5.12-16.6-3.28	12	16548	Khk	NP_032465	ketohexokinase	---	---	10090	MGI	MGI:1096353	GO:0005737: cytoplasm (ISO)	GO:0005575;GO:0005622;GO:0005623;GO:0005737;GO:0044424;GO:0044464	http://amigo.geneontology.org/cgi-bin/amigo/visualize?inline=false&term_data={%22GO%3A0005737%22%3A%7B%22fill%22%3A%22%23ffff66%22%2C%22font%22%3A%22black%22%7D}&format=png&mode=basic&term_data_type=json	GO:0000166: nucleotide binding (IEA) GO:0004454: ketohexokinase activity (ISO) GO:0005524: ATP binding (IEA) GO:0016301: kinase activity (IEA) GO:0016740: transferase activity (IEA)	GO:0000166;GO:0001882;GO:0001883;GO:0003674;GO:0003824;GO:0004454;GO:0005488;GO:0005524;GO:0016301;GO:0016740;GO:0016772;GO:0016773;GO:0017076;GO:0019200;GO:0030554;GO:0032549;GO:0032550;GO:0032553;GO:0032555;GO:0032559;GO:0035639;GO:0036094;GO:0043167;GO:0043168;GO:0097159;GO:0097367;GO:1901265;GO:1901363	http://amigo.geneontology.org/cgi-bin/amigo/visualize?inline=false&term_data={%22GO%3A0005524%22%3A%7B%22fill%22%3A%22%23ffff66%22%2C%22font%22%3A%22black%22%7D,%22GO%3A0000166%22%3A%7B%22fill%22%3A%22%23ffff66%22%2C%22font%22%3A%22black%22%7D,%22GO%3A0004454%22%3A%7B%22fill%22%3A%22%23ffff66%22%2C%22font%22%3A%22black%22%7D,%22GO%3A0016301%22%3A%7B%22fill%22%3A%22%23ffff66%22%2C%22font%22%3A%22b…	GO:0005975: carbohydrate metabolic process (IEA) GO:0006000: fructose metabolic process (ISO) GO:0009744: response to sucrose stimulus (ISO) GO:0009749: response to glucose stimulus (ISO) GO:0010043: response to zinc ion (ISO) GO:0016310: phosphorylation (IEA) GO:0032868: response to insulin stimulus (ISO)	GO:0005975;GO:0005996;GO:0006000;GO:0006793;GO:0006796;GO:0008150;GO:0008152;GO:0009719;GO:0009725;GO:0009743;GO:0009744;GO:0009746;GO:0009749;GO:0009987;GO:0010033;GO:0010035;GO:0010038;GO:0010043;GO:0010243;GO:0016310;GO:0019318;GO:0032868;GO:0034284;GO:0034285;GO:0042221;GO:0043434;GO:0044237;GO:0044238;GO:0044723;GO:0050896;GO:0071704;GO:1901652;GO:1901698;GO:1901700	http://amigo.geneontology.org/cgi-bin/amigo/visualize?inline=false&term_data={%22GO%3A0016310%22%3A%7B%22fill%22%3A%22%23ffff66%22%2C%22font%22%3A%22black%22%7D,%22GO%3A0005975%22%3A%7B%22fill%22%3A%22%23ffff66%22%2C%22font%22%3A%22black%22%7D,%22GO%3A0009749%22%3A%7B%22fill%22%3A%22%23ffff66%22%2C%22font%22%3A%22black%22%7D,%22GO%3A0006000%22%3A%7B%22fill%22%3A%22%23ffff66%22%2C%22font%22%3A%22b…
615	0,109	Omssa-Mascot	RecName: Full=Purine nucleoside phosphorylase; Short=PNP; AltName: Full=Inosine phosphorylase	gi|1346738,gi|388919,gi|7305395	32,259.0	FPAMSDAYDR-FVSILMESIPLPDR-VVmDYENLEK	-FPAMSDAYDR-FVSILMESIPLPDR-VVmDYENLEK	-60.8-38.1-32.8	-41.2-40.7-40.7	3	9.27-4.17-2.05	3	18950	Pnp	P23492	RecName: Full=Purine nucleoside phosphorylase; Short=PNP; AltName: Full=Inosine phosphorylase	Purine nucleoside phosphorylase	Inosine phosphorylase	10090	MGI	MGI:97365	GO:0005576: extracellular region (ISO) GO:0005622: intracellular (ISO) GO:0005634: nucleus (ISO) GO:0005737: cytoplasm (ISO) GO:0005829: cytosol (IDA) GO:0005856: cytoskeleton (IEA)	GO:0005575;GO:0005576;GO:0005622;GO:0005623;GO:0005634;GO:0005737;GO:0005829;GO:0005856;GO:0043226;GO:0043227;GO:0043228;GO:0043229;GO:0043231;GO:0043232;GO:0044424;GO:0044444;GO:0044464	http://amigo.geneontology.org/cgi-bin/amigo/visualize?inline=false&term_data={%22GO%3A0005737%22%3A%7B%22fill%22%3A%22%23ffff66%22%2C%22font%22%3A%22black%22%7D,%22GO%3A0005829%22%3A%7B%22fill%22%3A%22%23ffff66%22%2C%22font%22%3A%22black%22%7D,%22GO%3A0005576%22%3A%7B%22fill%22%3A%22%23ffff66%22%2C%22font%22%3A%22black%22%7D,%22GO%3A0005856%22%3A%7B%22fill%22%3A%22%23ffff66%22%2C%22font%22%3A%22b…	GO:0001882: nucleoside binding (ISO) GO:0002060: purine nucleobase binding (ISO) GO:0003824: catalytic activity (IEA) GO:0004731: purine-nucleoside phosphorylase activity (IDA,IMP,ISO) GO:0008144: drug binding (ISO) GO:0016740: transferase activity (IEA) GO:0016757: transferase activity, transferring glycosyl groups (IEA) GO:0016763: transferase activity, transferring pentosyl groups (IEA) GO:004…	GO:0001882;GO:0002054;GO:0002060;GO:0003674;GO:0003824;GO:0004731;GO:0005488;GO:0008144;GO:0016740;GO:0016757;GO:0016763;GO:0036094;GO:0042301;GO:0043167;GO:0043168;GO:0097159;GO:0097367;GO:1901363	http://amigo.geneontology.org/cgi-bin/amigo/visualize?inline=false&term_data={%22GO%3A0016763%22%3A%7B%22fill%22%3A%22%23ffff66%22%2C%22font%22%3A%22black%22%7D,%22GO%3A0001882%22%3A%7B%22fill%22%3A%22%23ffff66%22%2C%22font%22%3A%22black%22%7D,%22GO%3A0004731%22%3A%7B%22fill%22%3A%22%23ffff66%22%2C%22font%22%3A%22black%22%7D,%22GO%3A0042301%22%3A%7B%22fill%22%3A%22%23ffff66%22%2C%22font%22%3A%22b…	GO:0001916: positive regulation of T cell mediated cytotoxicity (IMP) GO:0006139: nucleobase-containing compound metabolic process (IEA) GO:0006148: inosine catabolic process (IMP,ISO) GO:0006149: deoxyinosine catabolic process (IMP) GO:0006161: deoxyguanosine catabolic process (IMP) GO:0006183: GTP biosynthetic process (IMP) GO:0008630: intrinsic apoptotic signaling pathway in response to DNA da…	GO:0001775;GO:0001906;GO:0001909;GO:0001910;GO:0001912;GO:0001913;GO:0001914;GO:0001916;GO:0002250;GO:0002252;GO:0002376;GO:0002443;GO:0002449;GO:0002456;GO:0002460;GO:0002520;GO:0002521;GO:0002682;GO:0002684;GO:0002694;GO:0002696;GO:0002697;GO:0002699;GO:0002703;GO:0002705;GO:0002706;GO:0002708;GO:0002709;GO:0002711;GO:0002819;GO:0002821;GO:0002822;GO:0002824;GO:0006082;GO:0006139;GO:0006148;GO:…	http://amigo.geneontology.org/cgi-bin/amigo/visualize?inline=false&term_data={%22GO%3A0009116%22%3A%7B%22fill%22%3A%22%23ffff66%22%2C%22font%22%3A%22black%22%7D,%22GO%3A0042278%22%3A%7B%22fill%22%3A%22%23ffff66%22%2C%22font%22%3A%22black%22%7D,%22GO%3A0008637%22%3A%7B%22fill%22%3A%22%23ffff66%22%2C%22font%22%3A%22black%22%7D,%22GO%3A0042102%22%3A%7B%22fill%22%3A%22%23ffff66%22%2C%22font%22%3A%22b…
615	0,109	Omssa-Mascot	RecName: Full=Proteasome activator complex subunit 3; AltName: Full=11S regulator complex subunit gamma; Short=REG-gamma; AltName: Full=Activator of multicatalytic protease subunit 3; AltName: Full=Ki nuclear autoantigen; AltName: Full=Proteasome activator 28 subunit gamma; Short=PA28g; Short=PA28gamma	gi|47117725	29,489.3	ITSEAEDLVANFFPK-LIISELR-RLDEcEEAFQGTK-SNQQLVDIIEK	-LIISELR-SNQQLVDIIEK	-36.9-67.4	-41.4-41	2	0.910-1.35-8.88-10.7	4	19192	Psme3	P61290	RecName: Full=Proteasome activator complex subunit 3; AltName: Full=11S regulator complex subunit gamma; Short=REG-gamma; AltName: Full=Activator of multicatalytic protease subunit 3; AltName: Full=Ki nuclear autoantigen; AltName: Full=Proteasome activator 28 subunit gamma; Short=PA28g; Short=PA28gamma	Proteasome activator complex subunit 3	Proteasome activator 28 subunit gamma	10090	UniProtKB	Q4R4V3	GO:0000502: proteasome complex (IEA) GO:0005634: nucleus (IEA) GO:0005737: cytoplasm (IEA) GO:0008537: proteasome activator complex (IEA)	GO:0000502;GO:0005575;GO:0005622;GO:0005623;GO:0005634;GO:0005737;GO:0008537;GO:0022624;GO:0032991;GO:0043226;GO:0043227;GO:0043229;GO:0043231;GO:0043234;GO:0044424;GO:0044464	http://amigo.geneontology.org/cgi-bin/amigo/visualize?inline=false&term_data={%22GO%3A0000502%22%3A%7B%22fill%22%3A%22%23ffff66%22%2C%22font%22%3A%22black%22%7D,%22GO%3A0005737%22%3A%7B%22fill%22%3A%22%23ffff66%22%2C%22font%22%3A%22black%22%7D,%22GO%3A0005634%22%3A%7B%22fill%22%3A%22%23ffff66%22%2C%22font%22%3A%22black%22%7D,%22GO%3A0008537%22%3A%7B%22fill%22%3A%22%23ffff66%22%2C%22font%22%3A%22b…	GO:0002039: p53 binding (ISS) GO:0097371: MDM2/MDM4 family protein binding (ISS)	GO:0002039;GO:0003674;GO:0005488;GO:0005515;GO:0097371	http://amigo.geneontology.org/cgi-bin/amigo/visualize?inline=false&term_data={%22GO%3A0002039%22%3A%7B%22fill%22%3A%22%23ffff66%22%2C%22font%22%3A%22black%22%7D,%22GO%3A0097371%22%3A%7B%22fill%22%3A%22%23ffff66%22%2C%22font%22%3A%22black%22%7D}&format=png&mode=basic&term_data_type=json	GO:0006915: apoptotic process (IEA) GO:0007049: cell cycle (IEA) GO:2001237: negative regulation of extrinsic apoptotic signaling pathway (ISS)	GO:0006915;GO:0007049;GO:0007154;GO:0007165;GO:0007166;GO:0008150;GO:0008219;GO:0009966;GO:0009968;GO:0009987;GO:0010646;GO:0010648;GO:0010941;GO:0012501;GO:0016265;GO:0023051;GO:0023052;GO:0023057;GO:0042981;GO:0043067;GO:0044699;GO:0044700;GO:0044763;GO:0048519;GO:0048523;GO:0048583;GO:0048585;GO:0050789;GO:0050794;GO:0050896;GO:0051716;GO:0065007;GO:0097190;GO:0097191;GO:2001233;GO:2001234;GO:…	http://amigo.geneontology.org/cgi-bin/amigo/visualize?inline=false&term_data={%22GO%3A2001237%22%3A%7B%22fill%22%3A%22%23ffff66%22%2C%22font%22%3A%22black%22%7D,%22GO%3A0006915%22%3A%7B%22fill%22%3A%22%23ffff66%22%2C%22font%22%3A%22black%22%7D,%22GO%3A0007049%22%3A%7B%22fill%22%3A%22%23ffff66%22%2C%22font%22%3A%22black%22%7D}&format=png&mode=basic&term_data_type=json
326	0,115	Mascot	triacylglycerol hydrolase [Mus musculus]	gi|14269427,gi|148679149,gi|57013389	61,869.8	-	APEEILAEK-FWANFAR-TANSLLWK-YLGGTDDLTK	65-36.5-33.8-58.3	41.4-43.4-42.1-41.1	4	-	0	104158	Ces1d	Q8VCT4	RecName: Full=Carboxylesterase 1D; AltName: Full=Carboxylesterase 3; AltName: Full=Fatty acid ethyl ester synthase; Short=FAEE synthase; AltName: Full=Triacylglycerol hydrolase; Short=TGH; Flags: Precursor	Carboxylesterase 1D	Triacylglycerol hydrolase	10090	MGI	MGI:2148202	GO:0005737: cytoplasm (IEA) GO:0005783: endoplasmic reticulum (TAS) GO:0005788: endoplasmic reticulum lumen (IDA) GO:0005811: lipid particle (IDA) GO:0005829: cytosol (IDA)	GO:0005575;GO:0005622;GO:0005623;GO:0005737;GO:0005783;GO:0005788;GO:0005811;GO:0005829;GO:0031974;GO:0043226;GO:0043227;GO:0043229;GO:0043231;GO:0043233;GO:0044422;GO:0044424;GO:0044432;GO:0044444;GO:0044446;GO:0044464;GO:0070013	http://amigo.geneontology.org/cgi-bin/amigo/visualize?inline=false&term_data={%22GO%3A0005788%22%3A%7B%22fill%22%3A%22%23ffff66%22%2C%22font%22%3A%22black%22%7D,%22GO%3A0005783%22%3A%7B%22fill%22%3A%22%23ffff66%22%2C%22font%22%3A%22black%22%7D,%22GO%3A0005737%22%3A%7B%22fill%22%3A%22%23ffff66%22%2C%22font%22%3A%22black%22%7D,%22GO%3A0005829%22%3A%7B%22fill%22%3A%22%23ffff66%22%2C%22font%22%3A%22b…	GO:0004771: sterol esterase activity (IDA) GO:0004806: triglyceride lipase activity (IDA) GO:0016787: hydrolase activity (IEA) GO:0030339: fatty-acyl-ethyl-ester synthase activity (IEA)	GO:0003674;GO:0003824;GO:0004771;GO:0004806;GO:0016298;GO:0016787;GO:0016788;GO:0030339;GO:0052689	http://amigo.geneontology.org/cgi-bin/amigo/visualize?inline=false&term_data={%22GO%3A0004771%22%3A%7B%22fill%22%3A%22%23ffff66%22%2C%22font%22%3A%22black%22%7D,%22GO%3A0030339%22%3A%7B%22fill%22%3A%22%23ffff66%22%2C%22font%22%3A%22black%22%7D,%22GO%3A0016787%22%3A%7B%22fill%22%3A%22%23ffff66%22%2C%22font%22%3A%22black%22%7D,%22GO%3A0004806%22%3A%7B%22fill%22%3A%22%23ffff66%22%2C%22font%22%3A%22b…	GO:0006629: lipid metabolic process (IEA) GO:0006637: acyl-CoA metabolic process (TAS) GO:0009636: response to toxic substance (TAS) GO:0016042: lipid catabolic process (IDA,NAS) GO:0019626: short-chain fatty acid catabolic process (IDA) GO:0034379: very-low-density lipoprotein particle assembly (IMP) GO:0046464: acylglycerol catabolic process (IDA)	GO:0006082;GO:0006629;GO:0006631;GO:0006637;GO:0006638;GO:0006639;GO:0006732;GO:0006793;GO:0008150;GO:0008152;GO:0009056;GO:0009062;GO:0009636;GO:0009987;GO:0016042;GO:0016043;GO:0016054;GO:0019626;GO:0019752;GO:0022607;GO:0032501;GO:0032787;GO:0034377;GO:0034379;GO:0035383;GO:0042221;GO:0043436;GO:0043933;GO:0044085;GO:0044237;GO:0044238;GO:0044242;GO:0044248;GO:0044255;GO:0044281;GO:0044282;GO:…	http://amigo.geneontology.org/cgi-bin/amigo/visualize?inline=false&term_data={%22GO%3A0019626%22%3A%7B%22fill%22%3A%22%23ffff66%22%2C%22font%22%3A%22black%22%7D,%22GO%3A0016042%22%3A%7B%22fill%22%3A%22%23ffff66%22%2C%22font%22%3A%22black%22%7D,%22GO%3A0009636%22%3A%7B%22fill%22%3A%22%23ffff66%22%2C%22font%22%3A%22black%22%7D,%22GO%3A0034379%22%3A%7B%22fill%22%3A%22%23ffff66%22%2C%22font%22%3A%22b…
326	0,115	Mascot	fatty acid synthase, isoform CRA_b [Mus musculus]	gi|148702861,gi|148702862,gi|54040727,gi|74142919,gi|74180983	274,920.1	-	LGPVGGVFNLAMVLR	121	40,5	1	-	0	14104	Fasn	P19096	RecName: Full=Fatty acid synthase; Includes: RecName: Full=[Acyl-carrier-protein] S-acetyltransferase; Includes: RecName: Full=[Acyl-carrier-protein] S-malonyltransferase; Includes: RecName: Full=3-oxoacyl-[acyl-carrier-protein] synthase; Includes: RecName: Full=3-oxoacyl-[acyl-carrier-protein] reductase; Includes: RecName: Full=3-hydroxypalmitoyl-[acyl-carrier-protein] dehydratase; Includes: Rec…	Oleoyl-[acyl-carrier-protein] hydrolase	---	10090	MGI	MGI:95485	GO:0005737: cytoplasm (ISO) GO:0005739: mitochondrion (IDA) GO:0005794: Golgi apparatus (ISO) GO:0005886: plasma membrane (ISO) GO:0042587: glycogen granule (IDA)	GO:0005575;GO:0005622;GO:0005623;GO:0005737;GO:0005739;GO:0005794;GO:0005886;GO:0016020;GO:0042587;GO:0043226;GO:0043227;GO:0043229;GO:0043231;GO:0044424;GO:0044444;GO:0044464;GO:0071944	http://amigo.geneontology.org/cgi-bin/amigo/visualize?inline=false&term_data={%22GO%3A0005737%22%3A%7B%22fill%22%3A%22%23ffff66%22%2C%22font%22%3A%22black%22%7D,%22GO%3A0005739%22%3A%7B%22fill%22%3A%22%23ffff66%22%2C%22font%22%3A%22black%22%7D,%22GO%3A0005886%22%3A%7B%22fill%22%3A%22%23ffff66%22%2C%22font%22%3A%22black%22%7D,%22GO%3A0042587%22%3A%7B%22fill%22%3A%22%23ffff66%22%2C%22font%22%3A%22b…	GO:0003824: catalytic activity (IEA) GO:0004312: fatty acid synthase activity (IEA) GO:0004313: [acyl-carrier-protein] S-acetyltransferase activity (IEA) GO:0004314: [acyl-carrier-protein] S-malonyltransferase activity (IEA) GO:0004315: 3-oxoacyl-[acyl-carrier-protein] synthase activity (IEA) GO:0004316: 3-oxoacyl-[acyl-carrier-protein] reductase (NADPH) activity (IEA) GO:0004317: 3-hydroxypalmit…	GO:0003674;GO:0003824;GO:0004312;GO:0004313;GO:0004314;GO:0004315;GO:0004316;GO:0004317;GO:0004319;GO:0004320;GO:0005488;GO:0008270;GO:0016295;GO:0016296;GO:0016297;GO:0016407;GO:0016417;GO:0016418;GO:0016419;GO:0016420;GO:0016491;GO:0016614;GO:0016616;GO:0016627;GO:0016628;GO:0016740;GO:0016746;GO:0016747;GO:0016787;GO:0016788;GO:0016790;GO:0016829;GO:0016835;GO:0016836;GO:0019171;GO:0043167;GO:…	http://amigo.geneontology.org/cgi-bin/amigo/visualize?inline=false&term_data={%22GO%3A0004320%22%3A%7B%22fill%22%3A%22%23ffff66%22%2C%22font%22%3A%22black%22%7D,%22GO%3A0004313%22%3A%7B%22fill%22%3A%22%23ffff66%22%2C%22font%22%3A%22black%22%7D,%22GO%3A0004319%22%3A%7B%22fill%22%3A%22%23ffff66%22%2C%22font%22%3A%22black%22%7D,%22GO%3A0016296%22%3A%7B%22fill%22%3A%22%23ffff66%22%2C%22font%22%3A%22b…	GO:0006629: lipid metabolic process (IEA) GO:0006631: fatty acid metabolic process (IEA) GO:0006633: fatty acid biosynthetic process (IEA) GO:0008152: metabolic process (IEA) GO:0009058: biosynthetic process (IEA) GO:0055114: oxidation-reduction process (IEA) GO:0071353: cellular response to interleukin-4 (IDA)	GO:0006082;GO:0006629;GO:0006631;GO:0006633;GO:0008150;GO:0008152;GO:0008610;GO:0009058;GO:0009987;GO:0010033;GO:0016053;GO:0019752;GO:0032787;GO:0034097;GO:0042221;GO:0043436;GO:0044237;GO:0044238;GO:0044249;GO:0044255;GO:0044281;GO:0044283;GO:0044699;GO:0044710;GO:0044711;GO:0044763;GO:0046394;GO:0050896;GO:0051716;GO:0055114;GO:0070670;GO:0070887;GO:0071310;GO:0071345;GO:0071353;GO:0071704;GO:…	http://amigo.geneontology.org/cgi-bin/amigo/visualize?inline=false&term_data={%22GO%3A0055114%22%3A%7B%22fill%22%3A%22%23ffff66%22%2C%22font%22%3A%22black%22%7D,%22GO%3A0009058%22%3A%7B%22fill%22%3A%22%23ffff66%22%2C%22font%22%3A%22black%22%7D,%22GO%3A0006631%22%3A%7B%22fill%22%3A%22%23ffff66%22%2C%22font%22%3A%22black%22%7D,%22GO%3A0006633%22%3A%7B%22fill%22%3A%22%23ffff66%22%2C%22font%22%3A%22b…
326	0,115	Omssa-Mascot	expressed sequence AU018778 [Mus musculus]	gi|148679151,gi|21450339	61,923.1	AISESGVAFIPGMFTK-DVRPITEQIAVTAGcK-EGASEEEINLSK-FAPPQPAEPWSSVK-FWANFAR-GQAVNDLITNR-GQAVNDLITNRK-KQPQPYHNEL-LGGASSFDGR-LPVMVWIHGGGLK-LSLQGDTK-NFNTVPYIVGINK-NSDQFVTSVLDGVVLPK	-AISESGVAFIPGMFTK-DVRPITEQIAVTAGcK-EGASEEEINLSK-FWANFAR-GQAVNDLITNR-GQAVNDLITNRK-LGGASSFDGR-LNLYK-LSLQGDTK-NFNTVPYIVGINK-NSDQFVTSVLDGVVLPK	-54.4-56.1-64.9-36.5-74.2-23.3-72.6-32-36.1-35.9-49.1	-40-41.9-40.8-43.4-40.9-40.7-40.9-42.8-44.6-40.5-40	11	9.83-12.0-6.62-3.88-1.73-11.7-2.60-0.292-9.01-10.2-1.46-6.25-9.51	13	234564	Ces1f	NP_659179	liver carboxylesterase B-1 precursor	---	---	10090	MGI	MGI:2142687	GO:0005811: lipid particle (IDA) GO:0005829: cytosol (IDA)	GO:0005575;GO:0005622;GO:0005623;GO:0005737;GO:0005811;GO:0005829;GO:0044424;GO:0044444;GO:0044464	http://amigo.geneontology.org/cgi-bin/amigo/visualize?inline=false&term_data={%22GO%3A0005829%22%3A%7B%22fill%22%3A%22%23ffff66%22%2C%22font%22%3A%22black%22%7D,%22GO%3A0005811%22%3A%7B%22fill%22%3A%22%23ffff66%22%2C%22font%22%3A%22black%22%7D}&format=png&mode=basic&term_data_type=json	GO:0016787: hydrolase activity (IEA)	GO:0003674;GO:0003824;GO:0016787	http://amigo.geneontology.org/cgi-bin/amigo/visualize?inline=false&term_data={%22GO%3A0016787%22%3A%7B%22fill%22%3A%22%23ffff66%22%2C%22font%22%3A%22black%22%7D}&format=png&mode=basic&term_data_type=json	GO:0019626: short-chain fatty acid catabolic process (IDA)	GO:0006082;GO:0006629;GO:0006631;GO:0008150;GO:0008152;GO:0009056;GO:0009062;GO:0009987;GO:0016042;GO:0016054;GO:0019626;GO:0019752;GO:0032787;GO:0043436;GO:0044237;GO:0044238;GO:0044242;GO:0044248;GO:0044255;GO:0044281;GO:0044282;GO:0044710;GO:0044712;GO:0046395;GO:0046459;GO:0071704;GO:0072329;GO:1901575	http://amigo.geneontology.org/cgi-bin/amigo/visualize?inline=false&term_data={%22GO%3A0019626%22%3A%7B%22fill%22%3A%22%23ffff66%22%2C%22font%22%3A%22black%22%7D}&format=png&mode=basic&term_data_type=json
326	0,115	Omssa	triacylglycerol hydrolase [Mus musculus]	gi|14269427	61,869.8	APEEILAEK-FWANFAR-TANSLLWK-YLGGTDDLTK	-	-	-	0	7.11-1.73-0.835-6.13	4	104158	Ces1d	AAK58067	triacylglycerol hydrolase	---	---	10090	---	---	---	---	---	---	---	---	---	---	---
326	0,115	Omssa-Mascot	2-hydroxyacyl-CoA lyase 1 [Mus musculus]	gi|148692868,gi|20455016	64,461.7	DSFIVSEGANTmDIGR-GAAYSHAEDSIR-KAQDFHWLTR-LNWILHFGLPPR-QLLEQFDK-VIcVEGDSAFGFSGMEVETIcR	-KAQDFHWLTR-LNWILHFGLPPR-QLLEQFDK-QPLLIIGK	-26.7-52.1-49.7-24.4	-41-40.6-41.7-40.6	4	15.8-2.99-2.81-11.0-0.176-2.13	6	56794	Hacl1	Q9QXE0	RecName: Full=2-hydroxyacyl-CoA lyase 1; AltName: Full=2-hydroxyphytanoyl-CoA lyase; Short=2-HPCL; AltName: Full=Phytanoyl-CoA 2-hydroxylase 2	2-hydroxyacyl-CoA lyase 1	Phytanoyl-CoA 2-hydroxylase 2	10090	MGI	MGI:1929657	GO:0005777: peroxisome (ISO,TAS)	GO:0005575;GO:0005622;GO:0005623;GO:0005737;GO:0005777;GO:0042579;GO:0043226;GO:0043227;GO:0043229;GO:0043231;GO:0044424;GO:0044444;GO:0044464	http://amigo.geneontology.org/cgi-bin/amigo/visualize?inline=false&term_data={%22GO%3A0005777%22%3A%7B%22fill%22%3A%22%23ffff66%22%2C%22font%22%3A%22black%22%7D}&format=png&mode=basic&term_data_type=json	GO:0000287: magnesium ion binding (IEA) GO:0003824: catalytic activity (IEA) GO:0005102: receptor binding (ISO) GO:0016829: lyase activity (IDA) GO:0016830: carbon-carbon lyase activity (ISO) GO:0030976: thiamine pyrophosphate binding (ISO) GO:0042802: identical protein binding (ISO) GO:0046872: metal ion binding (IEA) GO:0048037: cofactor binding (ISO)	GO:0000287;GO:0003674;GO:0003824;GO:0005102;GO:0005488;GO:0005515;GO:0016829;GO:0016830;GO:0019842;GO:0030976;GO:0036094;GO:0042802;GO:0043167;GO:0043168;GO:0043169;GO:0046872;GO:0048037;GO:0050662;GO:0097159;GO:1901363;GO:1901681	http://amigo.geneontology.org/cgi-bin/amigo/visualize?inline=false&term_data={%22GO%3A0000287%22%3A%7B%22fill%22%3A%22%23ffff66%22%2C%22font%22%3A%22black%22%7D,%22GO%3A0005102%22%3A%7B%22fill%22%3A%22%23ffff66%22%2C%22font%22%3A%22black%22%7D,%22GO%3A0016829%22%3A%7B%22fill%22%3A%22%23ffff66%22%2C%22font%22%3A%22black%22%7D,%22GO%3A0048037%22%3A%7B%22fill%22%3A%22%23ffff66%22%2C%22font%22%3A%22b…	GO:0001561: fatty acid alpha-oxidation (ISO) GO:0006629: lipid metabolic process (IDA) GO:0051259: protein oligomerization (ISO)	GO:0001561;GO:0006082;GO:0006461;GO:0006629;GO:0006631;GO:0008150;GO:0008152;GO:0009056;GO:0009062;GO:0009987;GO:0016042;GO:0016043;GO:0016054;GO:0019395;GO:0019752;GO:0022607;GO:0030258;GO:0032787;GO:0034440;GO:0043436;GO:0043933;GO:0044085;GO:0044237;GO:0044238;GO:0044242;GO:0044248;GO:0044255;GO:0044281;GO:0044282;GO:0044710;GO:0044712;GO:0046395;GO:0051259;GO:0055114;GO:0065003;GO:0070271;GO:…	http://amigo.geneontology.org/cgi-bin/amigo/visualize?inline=false&term_data={%22GO%3A0051259%22%3A%7B%22fill%22%3A%22%23ffff66%22%2C%22font%22%3A%22black%22%7D,%22GO%3A0001561%22%3A%7B%22fill%22%3A%22%23ffff66%22%2C%22font%22%3A%22black%22%7D,%22GO%3A0006629%22%3A%7B%22fill%22%3A%22%23ffff66%22%2C%22font%22%3A%22black%22%7D}&format=png&mode=basic&term_data_type=json
326	0,115	Omssa	fatty acid synthase, isoform CRA_b [Mus musculus]	gi|148702861,gi|148702862,gi|54040727,gi|74180983	274,920.1	LGPVGGVFNLAMVLR-YHGNVTLLR	-	-	-	0	14.3-3.21	2	14104	Fasn	P19096	RecName: Full=Fatty acid synthase; Includes: RecName: Full=[Acyl-carrier-protein] S-acetyltransferase; Includes: RecName: Full=[Acyl-carrier-protein] S-malonyltransferase; Includes: RecName: Full=3-oxoacyl-[acyl-carrier-protein] synthase; Includes: RecName: Full=3-oxoacyl-[acyl-carrier-protein] reductase; Includes: RecName: Full=3-hydroxypalmitoyl-[acyl-carrier-protein] dehydratase; Includes: Rec…	Oleoyl-[acyl-carrier-protein] hydrolase	---	10090	MGI	MGI:95485	GO:0005737: cytoplasm (ISO) GO:0005739: mitochondrion (IDA) GO:0005794: Golgi apparatus (ISO) GO:0005886: plasma membrane (ISO) GO:0042587: glycogen granule (IDA)	GO:0005575;GO:0005622;GO:0005623;GO:0005737;GO:0005739;GO:0005794;GO:0005886;GO:0016020;GO:0042587;GO:0043226;GO:0043227;GO:0043229;GO:0043231;GO:0044424;GO:0044444;GO:0044464;GO:0071944	http://amigo.geneontology.org/cgi-bin/amigo/visualize?inline=false&term_data={%22GO%3A0005737%22%3A%7B%22fill%22%3A%22%23ffff66%22%2C%22font%22%3A%22black%22%7D,%22GO%3A0005739%22%3A%7B%22fill%22%3A%22%23ffff66%22%2C%22font%22%3A%22black%22%7D,%22GO%3A0005886%22%3A%7B%22fill%22%3A%22%23ffff66%22%2C%22font%22%3A%22black%22%7D,%22GO%3A0042587%22%3A%7B%22fill%22%3A%22%23ffff66%22%2C%22font%22%3A%22b…	GO:0003824: catalytic activity (IEA) GO:0004312: fatty acid synthase activity (IEA) GO:0004313: [acyl-carrier-protein] S-acetyltransferase activity (IEA) GO:0004314: [acyl-carrier-protein] S-malonyltransferase activity (IEA) GO:0004315: 3-oxoacyl-[acyl-carrier-protein] synthase activity (IEA) GO:0004316: 3-oxoacyl-[acyl-carrier-protein] reductase (NADPH) activity (IEA) GO:0004317: 3-hydroxypalmit…	GO:0003674;GO:0003824;GO:0004312;GO:0004313;GO:0004314;GO:0004315;GO:0004316;GO:0004317;GO:0004319;GO:0004320;GO:0005488;GO:0008270;GO:0016295;GO:0016296;GO:0016297;GO:0016407;GO:0016417;GO:0016418;GO:0016419;GO:0016420;GO:0016491;GO:0016614;GO:0016616;GO:0016627;GO:0016628;GO:0016740;GO:0016746;GO:0016747;GO:0016787;GO:0016788;GO:0016790;GO:0016829;GO:0016835;GO:0016836;GO:0019171;GO:0043167;GO:…	http://amigo.geneontology.org/cgi-bin/amigo/visualize?inline=false&term_data={%22GO%3A0004320%22%3A%7B%22fill%22%3A%22%23ffff66%22%2C%22font%22%3A%22black%22%7D,%22GO%3A0004313%22%3A%7B%22fill%22%3A%22%23ffff66%22%2C%22font%22%3A%22black%22%7D,%22GO%3A0004319%22%3A%7B%22fill%22%3A%22%23ffff66%22%2C%22font%22%3A%22black%22%7D,%22GO%3A0016296%22%3A%7B%22fill%22%3A%22%23ffff66%22%2C%22font%22%3A%22b…	GO:0006629: lipid metabolic process (IEA) GO:0006631: fatty acid metabolic process (IEA) GO:0006633: fatty acid biosynthetic process (IEA) GO:0008152: metabolic process (IEA) GO:0009058: biosynthetic process (IEA) GO:0055114: oxidation-reduction process (IEA) GO:0071353: cellular response to interleukin-4 (IDA)	GO:0006082;GO:0006629;GO:0006631;GO:0006633;GO:0008150;GO:0008152;GO:0008610;GO:0009058;GO:0009987;GO:0010033;GO:0016053;GO:0019752;GO:0032787;GO:0034097;GO:0042221;GO:0043436;GO:0044237;GO:0044238;GO:0044249;GO:0044255;GO:0044281;GO:0044283;GO:0044699;GO:0044710;GO:0044711;GO:0044763;GO:0046394;GO:0050896;GO:0051716;GO:0055114;GO:0070670;GO:0070887;GO:0071310;GO:0071345;GO:0071353;GO:0071704;GO:…	http://amigo.geneontology.org/cgi-bin/amigo/visualize?inline=false&term_data={%22GO%3A0055114%22%3A%7B%22fill%22%3A%22%23ffff66%22%2C%22font%22%3A%22black%22%7D,%22GO%3A0009058%22%3A%7B%22fill%22%3A%22%23ffff66%22%2C%22font%22%3A%22black%22%7D,%22GO%3A0006631%22%3A%7B%22fill%22%3A%22%23ffff66%22%2C%22font%22%3A%22black%22%7D,%22GO%3A0006633%22%3A%7B%22fill%22%3A%22%23ffff66%22%2C%22font%22%3A%22b…
304	0,117	Mascot	Aldh4a1 protein [Mus musculus]	gi|148681366,gi|18848352,gi|225543103,gi|78099318	60,328.5	-	AADMLSGPR-AIDAALAAR-AIVQEATR-AQVFLK-DPQEPIMK-FcYADK-QVAQNLDR-SAFEYGGQK-STGSVVGQQPFGGAR-VGDPAEDFGTFFSAVIDAK	76.3-47.1-58.7-34-35.5-34.1-45.6-49.5-62.7-81.9	42-41.1-42.1-42.5-41.3-42.1-40.9-41.4-40.8-39.3	10	-	0	212647	Aldh4a1	NP_780647	delta-1-pyrroline-5-carboxylate dehydrogenase, mitochondrial precursor	---	---	10090	MGI	MGI:2443883	GO:0005739: mitochondrion (IDA)	GO:0005575;GO:0005622;GO:0005623;GO:0005737;GO:0005739;GO:0043226;GO:0043227;GO:0043229;GO:0043231;GO:0044424;GO:0044444;GO:0044464	http://amigo.geneontology.org/cgi-bin/amigo/visualize?inline=false&term_data={%22GO%3A0005739%22%3A%7B%22fill%22%3A%22%23ffff66%22%2C%22font%22%3A%22black%22%7D}&format=png&mode=basic&term_data_type=json	GO:0003842: 1-pyrroline-5-carboxylate dehydrogenase activity (ISO) GO:0004029: aldehyde dehydrogenase (NAD) activity (IEA) GO:0016491: oxidoreductase activity (IEA) GO:0016620: oxidoreductase activity, acting on the aldehyde or oxo group of donors, NAD or NADP as acceptor (IEA) GO:0042802: identical protein binding (ISO)	GO:0003674;GO:0003824;GO:0003842;GO:0004029;GO:0005488;GO:0005515;GO:0016491;GO:0016620;GO:0016645;GO:0016646;GO:0016903;GO:0042802	http://amigo.geneontology.org/cgi-bin/amigo/visualize?inline=false&term_data={%22GO%3A0003842%22%3A%7B%22fill%22%3A%22%23ffff66%22%2C%22font%22%3A%22black%22%7D,%22GO%3A0004029%22%3A%7B%22fill%22%3A%22%23ffff66%22%2C%22font%22%3A%22black%22%7D,%22GO%3A0016491%22%3A%7B%22fill%22%3A%22%23ffff66%22%2C%22font%22%3A%22black%22%7D,%22GO%3A0016620%22%3A%7B%22fill%22%3A%22%23ffff66%22%2C%22font%22%3A%22b…	GO:0006560: proline metabolic process (IEA) GO:0006561: proline biosynthetic process (IEA) GO:0008152: metabolic process (IEA)	GO:0006082;GO:0006520;GO:0006560;GO:0006561;GO:0006807;GO:0008150;GO:0008152;GO:0008652;GO:0009058;GO:0009064;GO:0009084;GO:0009987;GO:0016053;GO:0018130;GO:0019752;GO:0043436;GO:0044237;GO:0044238;GO:0044249;GO:0044281;GO:0044283;GO:0044710;GO:0044711;GO:0046394;GO:0046483;GO:0071704;GO:1901360;GO:1901362;GO:1901564;GO:1901566;GO:1901576;GO:1901605;GO:1901607	http://amigo.geneontology.org/cgi-bin/amigo/visualize?inline=false&term_data={%22GO%3A0006561%22%3A%7B%22fill%22%3A%22%23ffff66%22%2C%22font%22%3A%22black%22%7D,%22GO%3A0008152%22%3A%7B%22fill%22%3A%22%23ffff66%22%2C%22font%22%3A%22black%22%7D,%22GO%3A0006560%22%3A%7B%22fill%22%3A%22%23ffff66%22%2C%22font%22%3A%22black%22%7D}&format=png&mode=basic&term_data_type=json
304	0,117	Mascot	RecName: Full=NADP-dependent malic enzyme; Short=NADP-ME; AltName: Full=Malic enzyme 1	gi|126738,gi|162139827	63,982.5	-	IKPTALIGVAAIGGAFTEQILK-LNSDFDR-QQLNIHGLLPPcIISQELQVLR	24.7-32-29.1	39.2-41.2-38.6	3	-	0	17436	Me1	NP_032641	NADP-dependent malic enzyme isoform 1	---	---	10090	MGI	MGI:97043	GO:0005737: cytoplasm (IEA) GO:0005739: mitochondrion (IDA) GO:0005829: cytosol (ISO)	GO:0005575;GO:0005622;GO:0005623;GO:0005737;GO:0005739;GO:0005829;GO:0043226;GO:0043227;GO:0043229;GO:0043231;GO:0044424;GO:0044444;GO:0044464	http://amigo.geneontology.org/cgi-bin/amigo/visualize?inline=false&term_data={%22GO%3A0005737%22%3A%7B%22fill%22%3A%22%23ffff66%22%2C%22font%22%3A%22black%22%7D,%22GO%3A0005829%22%3A%7B%22fill%22%3A%22%23ffff66%22%2C%22font%22%3A%22black%22%7D,%22GO%3A0005739%22%3A%7B%22fill%22%3A%22%23ffff66%22%2C%22font%22%3A%22black%22%7D}&format=png&mode=basic&term_data_type=json	GO:0004470: malic enzyme activity (ISO,ISS) GO:0004471: malate dehydrogenase (decarboxylating) (NAD+) activity (IEA) GO:0004473: malate dehydrogenase (decarboxylating) (NADP+) activity (IMP,ISO,ISS) GO:0016491: oxidoreductase activity (IEA) GO:0016616: oxidoreductase activity, acting on the CH-OH group of donors, NAD or NADP as acceptor (IEA) GO:0030145: manganese ion binding (ISO) GO:0046872: me…	GO:0000166;GO:0003674;GO:0003824;GO:0004470;GO:0004471;GO:0004473;GO:0005488;GO:0016491;GO:0016614;GO:0016615;GO:0016616;GO:0030145;GO:0036094;GO:0043167;GO:0043169;GO:0046872;GO:0046914;GO:0048037;GO:0050661;GO:0050662;GO:0051287;GO:0097159;GO:1901265;GO:1901363	http://amigo.geneontology.org/cgi-bin/amigo/visualize?inline=false&term_data={%22GO%3A0004471%22%3A%7B%22fill%22%3A%22%23ffff66%22%2C%22font%22%3A%22black%22%7D,%22GO%3A0030145%22%3A%7B%22fill%22%3A%22%23ffff66%22%2C%22font%22%3A%22black%22%7D,%22GO%3A0016491%22%3A%7B%22fill%22%3A%22%23ffff66%22%2C%22font%22%3A%22black%22%7D,%22GO%3A0016616%22%3A%7B%22fill%22%3A%22%23ffff66%22%2C%22font%22%3A%22b…	GO:0006108: malate metabolic process (ISO,ISS) GO:0009725: response to hormone stimulus (ISO) GO:0051262: protein tetramerization (IDA) GO:0055114: oxidation-reduction process (IMP)	GO:0006082;GO:0006108;GO:0006461;GO:0008150;GO:0008152;GO:0009719;GO:0009725;GO:0009987;GO:0010033;GO:0016043;GO:0019752;GO:0022607;GO:0042221;GO:0043436;GO:0043648;GO:0043933;GO:0044085;GO:0044237;GO:0044281;GO:0044710;GO:0050896;GO:0051259;GO:0051262;GO:0055114;GO:0065003;GO:0070271;GO:0071704;GO:0071822;GO:0071840	http://amigo.geneontology.org/cgi-bin/amigo/visualize?inline=false&term_data={%22GO%3A0055114%22%3A%7B%22fill%22%3A%22%23ffff66%22%2C%22font%22%3A%22black%22%7D,%22GO%3A0051262%22%3A%7B%22fill%22%3A%22%23ffff66%22%2C%22font%22%3A%22black%22%7D,%22GO%3A0006108%22%3A%7B%22fill%22%3A%22%23ffff66%22%2C%22font%22%3A%22black%22%7D,%22GO%3A0009725%22%3A%7B%22fill%22%3A%22%23ffff66%22%2C%22font%22%3A%22b…
304	0,117	Omssa	Aldh4a1 protein [Mus musculus]	gi|18848352,gi|78099318	60,328.5	AADMLSGPR-AIDAALAAR-AIVQEATR-ASGTNDKPGGPHYILR-FcYADK-KEWDLKPMADR-QVAQNLDR-SAFEYGGQK-STGSVVGQQPFGGAR-VGDPAEDFGTFFSAVIDAK	-	-	-	0	8.23-6.17-4.70-6.99-0.601-10.1-0.263-3.74-5.05-17.7	10	212647	Aldh4a1	AAH24133	Aldh4a1 protein, partial	---	---	10090	---	---	---	---	---	---	---	---	---	---	---
304	0,117	Omssa	3'-phosphoadenosine 5'-phosphosulfate synthase 2 [Mus musculus]	gi|148709780,gi|319918850,gi|4038346,gi|61098088,gi|6466024,gi|6647713	69,825.3	GFTGIDSDYEKPETPEcVLK	-	-	-	0	8,7	1	23972	Papss2	NP_035994	bifunctional 3'-phosphoadenosine 5'-phosphosulfate synthase 2 isoform 1	---	---	10090	MGI	MGI:1330223	---	---	---	GO:0000166: nucleotide binding (IEA) GO:0003824: catalytic activity (IEA) GO:0004020: adenylylsulfate kinase activity (IDA) GO:0004781: sulfate adenylyltransferase (ATP) activity (IDA) GO:0005524: ATP binding (IEA) GO:0016301: kinase activity (IEA) GO:0016740: transferase activity (IEA) GO:0016779: nucleotidyltransferase activity (IEA)	GO:0000166;GO:0001882;GO:0001883;GO:0003674;GO:0003824;GO:0004020;GO:0004779;GO:0004781;GO:0005488;GO:0005524;GO:0016301;GO:0016740;GO:0016772;GO:0016773;GO:0016779;GO:0017076;GO:0030554;GO:0032549;GO:0032550;GO:0032553;GO:0032555;GO:0032559;GO:0035639;GO:0036094;GO:0043167;GO:0043168;GO:0070566;GO:0097159;GO:0097367;GO:1901265;GO:1901363	http://amigo.geneontology.org/cgi-bin/amigo/visualize?inline=false&term_data={%22GO%3A0005524%22%3A%7B%22fill%22%3A%22%23ffff66%22%2C%22font%22%3A%22black%22%7D,%22GO%3A0000166%22%3A%7B%22fill%22%3A%22%23ffff66%22%2C%22font%22%3A%22black%22%7D,%22GO%3A0016301%22%3A%7B%22fill%22%3A%22%23ffff66%22%2C%22font%22%3A%22black%22%7D,%22GO%3A0016779%22%3A%7B%22fill%22%3A%22%23ffff66%22%2C%22font%22%3A%22b…	GO:0000103: sulfate assimilation (IDA) GO:0007596: blood coagulation (IMP) GO:0008152: metabolic process (IEA) GO:0016310: phosphorylation (IDA,IEA) GO:0060348: bone development (IMP)	GO:0000103;GO:0001501;GO:0006790;GO:0006793;GO:0006796;GO:0006950;GO:0007275;GO:0007596;GO:0007599;GO:0008150;GO:0008152;GO:0009611;GO:0009987;GO:0016310;GO:0032501;GO:0032502;GO:0042060;GO:0044237;GO:0044699;GO:0044707;GO:0044767;GO:0048731;GO:0048856;GO:0050817;GO:0050878;GO:0050896;GO:0060348;GO:0065007;GO:0065008	http://amigo.geneontology.org/cgi-bin/amigo/visualize?inline=false&term_data={%22GO%3A0000103%22%3A%7B%22fill%22%3A%22%23ffff66%22%2C%22font%22%3A%22black%22%7D,%22GO%3A0016310%22%3A%7B%22fill%22%3A%22%23ffff66%22%2C%22font%22%3A%22black%22%7D,%22GO%3A0007596%22%3A%7B%22fill%22%3A%22%23ffff66%22%2C%22font%22%3A%22black%22%7D,%22GO%3A0060348%22%3A%7B%22fill%22%3A%22%23ffff66%22%2C%22font%22%3A%22b…
304	0,117	Omssa	RecName: Full=NADP-dependent malic enzyme; Short=NADP-ME; AltName: Full=Malic enzyme 1	gi|126738,gi|148694554,gi|148694555,gi|162139827,gi|312147392	63,982.5	IKPTALIGVAAIGGAFTEQILK-QQLNIHGLLPPcIISQELQVLR	-	-	-	0	9.61-2.77	2	17436	Me1	NP_032641	NADP-dependent malic enzyme isoform 1	---	---	10090	MGI	MGI:97043	GO:0005737: cytoplasm (IEA) GO:0005739: mitochondrion (IDA) GO:0005829: cytosol (ISO)	GO:0005575;GO:0005622;GO:0005623;GO:0005737;GO:0005739;GO:0005829;GO:0043226;GO:0043227;GO:0043229;GO:0043231;GO:0044424;GO:0044444;GO:0044464	http://amigo.geneontology.org/cgi-bin/amigo/visualize?inline=false&term_data={%22GO%3A0005737%22%3A%7B%22fill%22%3A%22%23ffff66%22%2C%22font%22%3A%22black%22%7D,%22GO%3A0005829%22%3A%7B%22fill%22%3A%22%23ffff66%22%2C%22font%22%3A%22black%22%7D,%22GO%3A0005739%22%3A%7B%22fill%22%3A%22%23ffff66%22%2C%22font%22%3A%22black%22%7D}&format=png&mode=basic&term_data_type=json	GO:0004470: malic enzyme activity (ISO,ISS) GO:0004471: malate dehydrogenase (decarboxylating) (NAD+) activity (IEA) GO:0004473: malate dehydrogenase (decarboxylating) (NADP+) activity (IMP,ISO,ISS) GO:0016491: oxidoreductase activity (IEA) GO:0016616: oxidoreductase activity, acting on the CH-OH group of donors, NAD or NADP as acceptor (IEA) GO:0030145: manganese ion binding (ISO) GO:0046872: me…	GO:0000166;GO:0003674;GO:0003824;GO:0004470;GO:0004471;GO:0004473;GO:0005488;GO:0016491;GO:0016614;GO:0016615;GO:0016616;GO:0030145;GO:0036094;GO:0043167;GO:0043169;GO:0046872;GO:0046914;GO:0048037;GO:0050661;GO:0050662;GO:0051287;GO:0097159;GO:1901265;GO:1901363	http://amigo.geneontology.org/cgi-bin/amigo/visualize?inline=false&term_data={%22GO%3A0004471%22%3A%7B%22fill%22%3A%22%23ffff66%22%2C%22font%22%3A%22black%22%7D,%22GO%3A0030145%22%3A%7B%22fill%22%3A%22%23ffff66%22%2C%22font%22%3A%22black%22%7D,%22GO%3A0016491%22%3A%7B%22fill%22%3A%22%23ffff66%22%2C%22font%22%3A%22black%22%7D,%22GO%3A0016616%22%3A%7B%22fill%22%3A%22%23ffff66%22%2C%22font%22%3A%22b…	GO:0006108: malate metabolic process (ISO,ISS) GO:0009725: response to hormone stimulus (ISO) GO:0051262: protein tetramerization (IDA) GO:0055114: oxidation-reduction process (IMP)	GO:0006082;GO:0006108;GO:0006461;GO:0008150;GO:0008152;GO:0009719;GO:0009725;GO:0009987;GO:0010033;GO:0016043;GO:0019752;GO:0022607;GO:0042221;GO:0043436;GO:0043648;GO:0043933;GO:0044085;GO:0044237;GO:0044281;GO:0044710;GO:0050896;GO:0051259;GO:0051262;GO:0055114;GO:0065003;GO:0070271;GO:0071704;GO:0071822;GO:0071840	http://amigo.geneontology.org/cgi-bin/amigo/visualize?inline=false&term_data={%22GO%3A0055114%22%3A%7B%22fill%22%3A%22%23ffff66%22%2C%22font%22%3A%22black%22%7D,%22GO%3A0051262%22%3A%7B%22fill%22%3A%22%23ffff66%22%2C%22font%22%3A%22black%22%7D,%22GO%3A0006108%22%3A%7B%22fill%22%3A%22%23ffff66%22%2C%22font%22%3A%22black%22%7D,%22GO%3A0009725%22%3A%7B%22fill%22%3A%22%23ffff66%22%2C%22font%22%3A%22b…
304	0,117	Omssa	RecName: Full=Transketolase; Short=TK; AltName: Full=P68	gi|730956	67,613.9	ILTVEDHYYEGGIGEAVSAAVVGEPGVTVTR-NMAEQIIQEIYSQVQSK	-	-	-	0	8.82-3.97	2	21881	Tkt	P40142	RecName: Full=Transketolase; Short=TK; AltName: Full=P68	Transketolase	P68	10090	MGI	MGI:105992	GO:0005634: nucleus (ISO) GO:0005777: peroxisome (ISO) GO:0005789: endoplasmic reticulum membrane (ISO) GO:0043231: intracellular membrane-bounded organelle (ISO)	GO:0005575;GO:0005622;GO:0005623;GO:0005634;GO:0005737;GO:0005777;GO:0005783;GO:0005789;GO:0012505;GO:0016020;GO:0031090;GO:0042175;GO:0042579;GO:0043226;GO:0043227;GO:0043229;GO:0043231;GO:0044422;GO:0044424;GO:0044425;GO:0044432;GO:0044444;GO:0044446;GO:0044464	http://amigo.geneontology.org/cgi-bin/amigo/visualize?inline=false&term_data={%22GO%3A0005777%22%3A%7B%22fill%22%3A%22%23ffff66%22%2C%22font%22%3A%22black%22%7D,%22GO%3A0043231%22%3A%7B%22fill%22%3A%22%23ffff66%22%2C%22font%22%3A%22black%22%7D,%22GO%3A0005634%22%3A%7B%22fill%22%3A%22%23ffff66%22%2C%22font%22%3A%22black%22%7D,%22GO%3A0005789%22%3A%7B%22fill%22%3A%22%23ffff66%22%2C%22font%22%3A%22b…	GO:0000287: magnesium ion binding (ISO) GO:0003824: catalytic activity (IEA) GO:0004802: transketolase activity (IDA,ISO) GO:0016740: transferase activity (IEA) GO:0030246: carbohydrate binding (ISO) GO:0030976: thiamine pyrophosphate binding (ISO) GO:0042803: protein homodimerization activity (ISO) GO:0046872: metal ion binding (IEA) GO:0048029: monosaccharide binding (ISO) GO:0048037: cofactor …	GO:0000287;GO:0003674;GO:0003824;GO:0004802;GO:0005488;GO:0005515;GO:0016740;GO:0016744;GO:0019842;GO:0030246;GO:0030976;GO:0036094;GO:0042802;GO:0042803;GO:0043167;GO:0043168;GO:0043169;GO:0046872;GO:0046983;GO:0048029;GO:0048037;GO:0050662;GO:0097159;GO:1901363;GO:1901681	http://amigo.geneontology.org/cgi-bin/amigo/visualize?inline=false&term_data={%22GO%3A0000287%22%3A%7B%22fill%22%3A%22%23ffff66%22%2C%22font%22%3A%22black%22%7D,%22GO%3A0048029%22%3A%7B%22fill%22%3A%22%23ffff66%22%2C%22font%22%3A%22black%22%7D,%22GO%3A0048037%22%3A%7B%22fill%22%3A%22%23ffff66%22%2C%22font%22%3A%22black%22%7D,%22GO%3A0030976%22%3A%7B%22fill%22%3A%22%23ffff66%22%2C%22font%22%3A%22b…	GO:0006098: pentose-phosphate shunt (ISO) GO:0008152: metabolic process (IEA) GO:0009052: pentose-phosphate shunt, non-oxidative branch (ISO) GO:0040008: regulation of growth (IMP) GO:0046166: glyceraldehyde-3-phosphate biosynthetic process (ISO) GO:0046390: ribose phosphate biosynthetic process (ISO)	GO:0005975;GO:0005996;GO:0006006;GO:0006007;GO:0006081;GO:0006098;GO:0006139;GO:0006725;GO:0006732;GO:0006733;GO:0006739;GO:0006740;GO:0006753;GO:0006793;GO:0006796;GO:0006807;GO:0008150;GO:0008152;GO:0009052;GO:0009056;GO:0009058;GO:0009117;GO:0009987;GO:0016052;GO:0019318;GO:0019320;GO:0019321;GO:0019362;GO:0019637;GO:0019682;GO:0019693;GO:0034641;GO:0040007;GO:0040008;GO:0044237;GO:0044238;GO:…	http://amigo.geneontology.org/cgi-bin/amigo/visualize?inline=false&term_data={%22GO%3A0040008%22%3A%7B%22fill%22%3A%22%23ffff66%22%2C%22font%22%3A%22black%22%7D,%22GO%3A0009052%22%3A%7B%22fill%22%3A%22%23ffff66%22%2C%22font%22%3A%22black%22%7D,%22GO%3A0046390%22%3A%7B%22fill%22%3A%22%23ffff66%22%2C%22font%22%3A%22black%22%7D,%22GO%3A0008152%22%3A%7B%22fill%22%3A%22%23ffff66%22%2C%22font%22%3A%22b…
304	0,117	Omssa-Mascot	RecName: Full=Very long-chain specific acyl-CoA dehydrogenase, mitochondrial; AltName: Full=MVLCAD; Short=VLCAD; Flags: Precursor	gi|6648069	70,859.0	SGELAVQALDQFATVVEAK	-SGELAVQALDQFATVVEAK	-82,1	-39,6	1	12,7	1	11370	Acadvl	P50544	RecName: Full=Very long-chain specific acyl-CoA dehydrogenase, mitochondrial; AltName: Full=MVLCAD; Short=VLCAD; Flags: Precursor	Very long-chain specific acyl-CoA dehydrogenase, mitochondrial	MVLCAD	10090	MGI	MGI:895149	GO:0005739: mitochondrion (IDA,ISO) GO:0005743: mitochondrial inner membrane (ISO) GO:0016020: membrane (IEA) GO:0042645: mitochondrial nucleoid (ISO)	GO:0005575;GO:0005622;GO:0005623;GO:0005737;GO:0005739;GO:0005740;GO:0005743;GO:0005759;GO:0009295;GO:0016020;GO:0019866;GO:0031090;GO:0031966;GO:0031967;GO:0031974;GO:0031975;GO:0042645;GO:0043226;GO:0043227;GO:0043228;GO:0043229;GO:0043231;GO:0043232;GO:0043233;GO:0044422;GO:0044424;GO:0044429;GO:0044444;GO:0044446;GO:0044464;GO:0070013	http://amigo.geneontology.org/cgi-bin/amigo/visualize?inline=false&term_data={%22GO%3A0016020%22%3A%7B%22fill%22%3A%22%23ffff66%22%2C%22font%22%3A%22black%22%7D,%22GO%3A0042645%22%3A%7B%22fill%22%3A%22%23ffff66%22%2C%22font%22%3A%22black%22%7D,%22GO%3A0005739%22%3A%7B%22fill%22%3A%22%23ffff66%22%2C%22font%22%3A%22black%22%7D,%22GO%3A0005743%22%3A%7B%22fill%22%3A%22%23ffff66%22%2C%22font%22%3A%22b…	GO:0000062: fatty-acyl-CoA binding (ISO) GO:0003995: acyl-CoA dehydrogenase activity (ISO) GO:0004466: long-chain-acyl-CoA dehydrogenase activity (ISO) GO:0016491: oxidoreductase activity (IEA) GO:0016627: oxidoreductase activity, acting on the CH-CH group of donors (IEA) GO:0017099: very-long-chain-acyl-CoA dehydrogenase activity (ISO) GO:0050660: flavin adenine dinucleotide binding (ISO)	GO:0000062;GO:0000166;GO:0003674;GO:0003824;GO:0003995;GO:0004466;GO:0005488;GO:0016491;GO:0016627;GO:0017099;GO:0036094;GO:0043167;GO:0043168;GO:0048037;GO:0050660;GO:0050662;GO:0097159;GO:1901265;GO:1901363	http://amigo.geneontology.org/cgi-bin/amigo/visualize?inline=false&term_data={%22GO%3A0050660%22%3A%7B%22fill%22%3A%22%23ffff66%22%2C%22font%22%3A%22black%22%7D,%22GO%3A0016491%22%3A%7B%22fill%22%3A%22%23ffff66%22%2C%22font%22%3A%22black%22%7D,%22GO%3A0016627%22%3A%7B%22fill%22%3A%22%23ffff66%22%2C%22font%22%3A%22black%22%7D,%22GO%3A0000062%22%3A%7B%22fill%22%3A%22%23ffff66%22%2C%22font%22%3A%22b…	GO:0001659: temperature homeostasis (IMP) GO:0006629: lipid metabolic process (IEA) GO:0006631: fatty acid metabolic process (IEA) GO:0006635: fatty acid beta-oxidation (ISO) GO:0008152: metabolic process (IEA) GO:0033539: fatty acid beta-oxidation using acyl-CoA dehydrogenase (IMP,ISO) GO:0042760: very long-chain fatty acid catabolic process (ISO) GO:0045717: negative regulation of fatty acid bi…	GO:0000038;GO:0001659;GO:0006066;GO:0006082;GO:0006629;GO:0006631;GO:0006633;GO:0006635;GO:0008150;GO:0008152;GO:0008202;GO:0008203;GO:0008610;GO:0009056;GO:0009058;GO:0009062;GO:0009889;GO:0009890;GO:0009892;GO:0009987;GO:0010565;GO:0016042;GO:0016053;GO:0016054;GO:0016125;GO:0019216;GO:0019217;GO:0019218;GO:0019222;GO:0019395;GO:0019752;GO:0030258;GO:0031323;GO:0031324;GO:0031326;GO:0031327;GO:…	http://amigo.geneontology.org/cgi-bin/amigo/visualize?inline=false&term_data={%22GO%3A0001659%22%3A%7B%22fill%22%3A%22%23ffff66%22%2C%22font%22%3A%22black%22%7D,%22GO%3A0033539%22%3A%7B%22fill%22%3A%22%23ffff66%22%2C%22font%22%3A%22black%22%7D,%22GO%3A0055114%22%3A%7B%22fill%22%3A%22%23ffff66%22%2C%22font%22%3A%22black%22%7D,%22GO%3A0006635%22%3A%7B%22fill%22%3A%22%23ffff66%22%2C%22font%22%3A%22b…
323	0,119	Mascot	Reverse sequence, was anaphase promoting complex subunit 2 [Mus musculus]	REVERSED_gi|122889793,REVERSED_gi|148676279,REVERSED_gi|20071060,REVERSED_gi|260763928,REVERSED_gi|37360366,REVERSED_gi|37537789	95,006.7	-	LSVLLQQR	55,3	40,9	1	-	0
323	0,119	Omssa-Mascot	RecName: Full=Bifunctional ATP-dependent dihydroxyacetone kinase/FAD-AMP lyase (cyclizing); Includes: RecName: Full=ATP-dependent dihydroxyacetone kinase; Short=DHA kinase; AltName: Full=Glycerone kinase; Includes: RecName: Full=FAD-AMP lyase (cyclizing); AltName: Full=FAD-AMP lyase (cyclic FMN forming); AltName: Full=FMN cyclase	gi|81879195	59,674.1	AAPTEPPEAPEATAAGGVTSK-AEGISVEMVIVEDDSAFTVLK-AILEVLQTQGA-AIQGWLK-AVAQAGTVGTLLIVK-EGPSLTSPAQVLSR-GLcGTVLIHK-GmLTGVIAGSVFASPPVGSILAAIR-IcTTLIGLEEHLNALDR-LIDAETTAK-LNFGLAmEQAK-LSVLLLER-mGGSSGALYGLFLTAAAQPLK-MVNSVEGcADDALAGLVASNPDLQLLQGHR-QMALVLDR-SDLDTLK-SPGASLLPVLTK-VAGALAEEGmGLEEITK-VAGALAEEGmGLEEITKR-VALLSGGGSGHEPAHAGFIGK	-AAPTEPPEAPEATAAGGVTSK-AILEVLQTQGA-AIQGWLK-AVAQAGTVGTLLIVK-EGPSLTSPAQVLSR-GLcGTVLIHK-GmLTGVIAGSVFASPPVGSILAAIR-IcTTLIGLEEHLNALDR-LIDAETTAK-LLEGR-LNFGLAmEQAK-LSVLLLER-mGGSSGALYGLFLTAAAQPLK-QmALVLDR-SDLDTLK-SPGASLLPVLTK-VAGALAEEGmGLEEITK-VSVIAK	-39.6-61.8-43.8-122-65.2-49.6-42.8-55.2-46.1-28.9-57.8-82.2-108-59.3-44.9-64.1-114-40.1	-39.8-41.1-41.7-40.5-40.4-41-39.2-39.6-41.8-42.4-40.6-40.8-39.5-41.8-42.2-40.5-40.1-44	18	10.1-5.41-10.6-2.43-14.3-6.92-2.89-6.09-7.47-3.09-6.37-6.67-15.7-1.45-0.816-2.62-10.4-17.4-4.71-10.1	20	225913	Dak	Q8VC30	RecName: Full=Bifunctional ATP-dependent dihydroxyacetone kinase/FAD-AMP lyase (cyclizing); Includes: RecName: Full=ATP-dependent dihydroxyacetone kinase; Short=DHA kinase; AltName: Full=Glycerone kinase; Includes: RecName: Full=FAD-AMP lyase (cyclizing); AltName: Full=FAD-AMP lyase (cyclic FMN forming); AltName: Full=FMN cyclase	FAD-AMP lyase (cyclizing)	FMN cyclase	10090	MGI	MGI:2385084	GO:0005575: cellular_component (ND)	GO:0005575	http://amigo.geneontology.org/cgi-bin/amigo/visualize?inline=false&term_data={%22GO%3A0005575%22%3A%7B%22fill%22%3A%22%23ffff66%22%2C%22font%22%3A%22black%22%7D}&format=png&mode=basic&term_data_type=json	GO:0000166: nucleotide binding (IEA) GO:0003824: catalytic activity (IEA) GO:0004371: glycerone kinase activity (IEA) GO:0005515: protein binding (IPI) GO:0005524: ATP binding (IEA) GO:0016301: kinase activity (IEA) GO:0016740: transferase activity (IEA) GO:0016829: lyase activity (IEA) GO:0034012: FAD-AMP lyase (cyclizing) activity (IEA) GO:0046872: metal ion binding (IEA) GO:0050354: triokinase…	GO:0000166;GO:0001882;GO:0001883;GO:0003674;GO:0003824;GO:0004371;GO:0005488;GO:0005515;GO:0005524;GO:0009975;GO:0016301;GO:0016740;GO:0016772;GO:0016773;GO:0016829;GO:0016849;GO:0017076;GO:0030554;GO:0032549;GO:0032550;GO:0032553;GO:0032555;GO:0032559;GO:0034012;GO:0035639;GO:0036094;GO:0043167;GO:0043168;GO:0043169;GO:0046872;GO:0050354;GO:0097159;GO:0097367;GO:1901265;GO:1901363	http://amigo.geneontology.org/cgi-bin/amigo/visualize?inline=false&term_data={%22GO%3A0005524%22%3A%7B%22fill%22%3A%22%23ffff66%22%2C%22font%22%3A%22black%22%7D,%22GO%3A0034012%22%3A%7B%22fill%22%3A%22%23ffff66%22%2C%22font%22%3A%22black%22%7D,%22GO%3A0004371%22%3A%7B%22fill%22%3A%22%23ffff66%22%2C%22font%22%3A%22black%22%7D,%22GO%3A0016829%22%3A%7B%22fill%22%3A%22%23ffff66%22%2C%22font%22%3A%22b…	GO:0006071: glycerol metabolic process (IEA) GO:0008152: metabolic process (IEA) GO:0016310: phosphorylation (IEA)	GO:0005975;GO:0006066;GO:0006071;GO:0006793;GO:0006796;GO:0008150;GO:0008152;GO:0009987;GO:0016310;GO:0019400;GO:0019751;GO:0044237;GO:0044238;GO:0044262;GO:0044281;GO:0044710;GO:0071704;GO:1901615	http://amigo.geneontology.org/cgi-bin/amigo/visualize?inline=false&term_data={%22GO%3A0016310%22%3A%7B%22fill%22%3A%22%23ffff66%22%2C%22font%22%3A%22black%22%7D,%22GO%3A0006071%22%3A%7B%22fill%22%3A%22%23ffff66%22%2C%22font%22%3A%22black%22%7D,%22GO%3A0008152%22%3A%7B%22fill%22%3A%22%23ffff66%22%2C%22font%22%3A%22black%22%7D}&format=png&mode=basic&term_data_type=json
323	0,119	Omssa-Mascot	unnamed protein product [Mus musculus]	gi|74146500,gi|81901906	67,982.5	ALEAISR-GGVIAGSPAPPELIR-SGETTTAEEIK-TFETVGQDK	-GGVIAGSPAPPELIR-KALEAISR-QVcPELEK-SGETTTAEEIK-TFETVGQDK	-38.9-33.8-25.5-41.5-24.2	-40.7-42.1-41.9-41.4-41.1	5	1.11-5.34-3.62-0.0113	4	264895	Acsf2	Q8VCW8	RecName: Full=Acyl-CoA synthetase family member 2, mitochondrial; Flags: Precursor	Acyl-CoA synthetase family member 2, mitochondrial	---	10090	MGI	MGI:2388287	GO:0005739: mitochondrion (IDA)	GO:0005575;GO:0005622;GO:0005623;GO:0005737;GO:0005739;GO:0043226;GO:0043227;GO:0043229;GO:0043231;GO:0044424;GO:0044444;GO:0044464	http://amigo.geneontology.org/cgi-bin/amigo/visualize?inline=false&term_data={%22GO%3A0005739%22%3A%7B%22fill%22%3A%22%23ffff66%22%2C%22font%22%3A%22black%22%7D}&format=png&mode=basic&term_data_type=json	GO:0000166: nucleotide binding (IEA) GO:0003674: molecular_function (ND) GO:0003824: catalytic activity (IEA) GO:0005524: ATP binding (IEA) GO:0016874: ligase activity (IEA)	GO:0000166;GO:0001882;GO:0001883;GO:0003674;GO:0003824;GO:0005488;GO:0005524;GO:0016874;GO:0017076;GO:0030554;GO:0032549;GO:0032550;GO:0032553;GO:0032555;GO:0032559;GO:0035639;GO:0036094;GO:0043167;GO:0043168;GO:0097159;GO:0097367;GO:1901265;GO:1901363	http://amigo.geneontology.org/cgi-bin/amigo/visualize?inline=false&term_data={%22GO%3A0005524%22%3A%7B%22fill%22%3A%22%23ffff66%22%2C%22font%22%3A%22black%22%7D,%22GO%3A0016874%22%3A%7B%22fill%22%3A%22%23ffff66%22%2C%22font%22%3A%22black%22%7D,%22GO%3A0003674%22%3A%7B%22fill%22%3A%22%23ffff66%22%2C%22font%22%3A%22black%22%7D,%22GO%3A0000166%22%3A%7B%22fill%22%3A%22%23ffff66%22%2C%22font%22%3A%22b…	GO:0006629: lipid metabolic process (IEA) GO:0006631: fatty acid metabolic process (IEA) GO:0008150: biological_process (ND) GO:0008152: metabolic process (IEA)	GO:0006082;GO:0006629;GO:0006631;GO:0008150;GO:0008152;GO:0009987;GO:0019752;GO:0032787;GO:0043436;GO:0044237;GO:0044238;GO:0044255;GO:0044281;GO:0044710;GO:0071704	http://amigo.geneontology.org/cgi-bin/amigo/visualize?inline=false&term_data={%22GO%3A0006631%22%3A%7B%22fill%22%3A%22%23ffff66%22%2C%22font%22%3A%22black%22%7D,%22GO%3A0008152%22%3A%7B%22fill%22%3A%22%23ffff66%22%2C%22font%22%3A%22black%22%7D,%22GO%3A0008150%22%3A%7B%22fill%22%3A%22%23ffff66%22%2C%22font%22%3A%22black%22%7D,%22GO%3A0006629%22%3A%7B%22fill%22%3A%22%23ffff66%22%2C%22font%22%3A%22b…
323	0,119	Omssa-Mascot	pyruvate kinase isozymes R/L isoform 2 [Mus musculus]	gi|153792772,gi|74146338	58,802.8	GVNLPNAEVDLPGLSEQDLLDLR-SAQLLSR-STSIIATIGPASR	-GVNLPNAEVDLPGLSEQDLLDLR-SAQLLSR	-53.3-38.4	-38.6-42.2	2	12.4-3.07-5.31	3	18770	Pklr	NP_001093249	pyruvate kinase isozymes R/L isoform 2	---	---	10090	MGI	MGI:97604	GO:0005829: cytosol (ISO)	GO:0005575;GO:0005622;GO:0005623;GO:0005737;GO:0005829;GO:0044424;GO:0044444;GO:0044464	http://amigo.geneontology.org/cgi-bin/amigo/visualize?inline=false&term_data={%22GO%3A0005829%22%3A%7B%22fill%22%3A%22%23ffff66%22%2C%22font%22%3A%22black%22%7D}&format=png&mode=basic&term_data_type=json	GO:0000166: nucleotide binding (IEA) GO:0000287: magnesium ion binding (IEA) GO:0003824: catalytic activity (IEA) GO:0004743: pyruvate kinase activity (IDA,ISO) GO:0005524: ATP binding (IEA) GO:0016301: kinase activity (IEA) GO:0016740: transferase activity (IEA) GO:0030955: potassium ion binding (IEA) GO:0046872: metal ion binding (IEA)	GO:0000166;GO:0000287;GO:0001882;GO:0001883;GO:0003674;GO:0003824;GO:0004743;GO:0005488;GO:0005524;GO:0016301;GO:0016740;GO:0016772;GO:0016773;GO:0017076;GO:0030554;GO:0030955;GO:0031420;GO:0032549;GO:0032550;GO:0032553;GO:0032555;GO:0032559;GO:0035639;GO:0036094;GO:0043167;GO:0043168;GO:0043169;GO:0046872;GO:0097159;GO:0097367;GO:1901265;GO:1901363	http://amigo.geneontology.org/cgi-bin/amigo/visualize?inline=false&term_data={%22GO%3A0000287%22%3A%7B%22fill%22%3A%22%23ffff66%22%2C%22font%22%3A%22black%22%7D,%22GO%3A0004743%22%3A%7B%22fill%22%3A%22%23ffff66%22%2C%22font%22%3A%22black%22%7D,%22GO%3A0005524%22%3A%7B%22fill%22%3A%22%23ffff66%22%2C%22font%22%3A%22black%22%7D,%22GO%3A0030955%22%3A%7B%22fill%22%3A%22%23ffff66%22%2C%22font%22%3A%22b…	GO:0005975: carbohydrate metabolic process (ISO) GO:0006096: glycolysis (ISO) GO:0006754: ATP biosynthetic process (ISO) GO:0008152: metabolic process (IEA) GO:0009408: response to heat (ISO) GO:0010226: response to lithium ion (ISO) GO:0016310: phosphorylation (IDA) GO:0032869: cellular response to insulin stimulus (ISO) GO:0033198: response to ATP (ISO) GO:0042866: pyruvate biosynthetic process…	GO:0005975;GO:0005996;GO:0006006;GO:0006007;GO:0006082;GO:0006090;GO:0006091;GO:0006096;GO:0006139;GO:0006163;GO:0006164;GO:0006725;GO:0006753;GO:0006754;GO:0006793;GO:0006796;GO:0006807;GO:0006950;GO:0008150;GO:0008152;GO:0009056;GO:0009058;GO:0009116;GO:0009117;GO:0009119;GO:0009123;GO:0009124;GO:0009126;GO:0009127;GO:0009141;GO:0009142;GO:0009144;GO:0009145;GO:0009150;GO:0009152;GO:0009156;GO:…	http://amigo.geneontology.org/cgi-bin/amigo/visualize?inline=false&term_data={%22GO%3A0033198%22%3A%7B%22fill%22%3A%22%23ffff66%22%2C%22font%22%3A%22black%22%7D,%22GO%3A0016310%22%3A%7B%22fill%22%3A%22%23ffff66%22%2C%22font%22%3A%22black%22%7D,%22GO%3A0010226%22%3A%7B%22fill%22%3A%22%23ffff66%22%2C%22font%22%3A%22black%22%7D,%22GO%3A0006096%22%3A%7B%22fill%22%3A%22%23ffff66%22%2C%22font%22%3A%22b…
323	0,119	Omssa-Mascot	Glutaminase 2 (liver, mitochondrial) [Mus musculus]	gi|187954403,gi|60359874,gi|73919690,gi|74139097	66,334.4	mVQESSSGGLLDR	-mVQESSSGGLLDR	-65	-40,5	1	9,39	1	216456	Gls2	Q571F8	RecName: Full=Glutaminase liver isoform, mitochondrial; Short=GLS; AltName: Full=L-glutaminase; AltName: Full=L-glutamine amidohydrolase; Flags: Precursor	Glutaminase liver isoform, mitochondrial	L-glutamine amidohydrolase	10090	MGI	MGI:2143539	GO:0005739: mitochondrion (IDA,ISO)	GO:0005575;GO:0005622;GO:0005623;GO:0005737;GO:0005739;GO:0043226;GO:0043227;GO:0043229;GO:0043231;GO:0044424;GO:0044444;GO:0044464	http://amigo.geneontology.org/cgi-bin/amigo/visualize?inline=false&term_data={%22GO%3A0005739%22%3A%7B%22fill%22%3A%22%23ffff66%22%2C%22font%22%3A%22black%22%7D}&format=png&mode=basic&term_data_type=json	GO:0003674: molecular_function (ND) GO:0004359: glutaminase activity (IEA) GO:0016787: hydrolase activity (IEA)	GO:0003674;GO:0003824;GO:0004359;GO:0016787;GO:0016810;GO:0016811	http://amigo.geneontology.org/cgi-bin/amigo/visualize?inline=false&term_data={%22GO%3A0003674%22%3A%7B%22fill%22%3A%22%23ffff66%22%2C%22font%22%3A%22black%22%7D,%22GO%3A0016787%22%3A%7B%22fill%22%3A%22%23ffff66%22%2C%22font%22%3A%22black%22%7D,%22GO%3A0004359%22%3A%7B%22fill%22%3A%22%23ffff66%22%2C%22font%22%3A%22black%22%7D}&format=png&mode=basic&term_data_type=json	GO:0006541: glutamine metabolic process (IEA) GO:0042981: regulation of apoptotic process (ISO) GO:0072593: reactive oxygen species metabolic process (ISO)	GO:0006082;GO:0006520;GO:0006541;GO:0006807;GO:0006915;GO:0008150;GO:0008152;GO:0008219;GO:0009064;GO:0009987;GO:0010941;GO:0012501;GO:0016265;GO:0019752;GO:0042981;GO:0043067;GO:0043436;GO:0044237;GO:0044238;GO:0044281;GO:0044699;GO:0044710;GO:0044763;GO:0050789;GO:0050794;GO:0065007;GO:0071704;GO:0072593;GO:1901564;GO:1901605	http://amigo.geneontology.org/cgi-bin/amigo/visualize?inline=false&term_data={%22GO%3A0006541%22%3A%7B%22fill%22%3A%22%23ffff66%22%2C%22font%22%3A%22black%22%7D,%22GO%3A0072593%22%3A%7B%22fill%22%3A%22%23ffff66%22%2C%22font%22%3A%22black%22%7D,%22GO%3A0042981%22%3A%7B%22fill%22%3A%22%23ffff66%22%2C%22font%22%3A%22black%22%7D}&format=png&mode=basic&term_data_type=json
323	0,119	Omssa-Mascot	unnamed protein product [Mus musculus]	gi|12843046,gi|148681611,gi|71043961	26,388.9	YVNWIQQTIAAN	-YVNWIQQTIAAN	-54,5	-40,6	1	8,35	1	67373	2210010C04Rik	BAB25837	unnamed protein product	---	---	10090	---	---	---	---	---	---	---	---	---	---	---
749	0,131	Omssa-Mascot	RecName: Full=Regucalcin; Short=RC; AltName: Full=Gluconolactonase; Short=GNL; AltName: Full=Senescence marker protein 30; Short=SMP-30	gi|2498920	33,389.1	cGESPVWEEASQSLLFVDIPSK-DEQIPDGmcIDAEGK-DGLNAEGLLR-DYSEMYVTcAR-GIAPYSYAG-HQGSLYSLFPDHSVK-KYFDQVDISNGLDWSLDHK-LWVAcYNGGR-mEKDEQIPDGMcIDAEGK-QLGGYVATIGTK-QPDAGNIFK-VAVDAPVSSVALR-WDTVSNQVQR-YFAGTMAEETAPAVLER-YFDQVDISNGLDWSLDHK	-cGESPVWEEASQSLLFVDIPSK-DEQIPDGmcIDAEGK-DGLNAEGLLR-DYSEmYVTcAR-GIAPYSYAG-HQGSLYSLFPDHSVK-ITGLGVK-LPVDK-LWVAcYNGGR-mEKDEQIPDGmcIDAEGK-QLGGYVATIGTK-QPDAGNIFK-TTSccFGGK-VAVDAPVSSVALR-WDTVSNQVQR-YFAGTMAEETAPAVLER-YFDQVDISNGLDWSLDHK	-83.8-31.4-59.8-82.6-58-41.1-31.5-36.5-42.7-58.1-63.7-56-56.5-85.4-81.4-120-31.8	-38.8-40.2-41.2-40.4-40.7-40.1-42.5-39.3-40.6-39.6-41-43-41.7-40.6-41-39.8-39.5	17	14.2-5.54-6.50-14.2-8.59-9.13-2.05-6.10-10.5-4.18-1.33-9.60-5.06-12.6-8.09	15	19733	Rgn	Q64374	RecName: Full=Regucalcin; Short=RC; AltName: Full=Gluconolactonase; Short=GNL; AltName: Full=Senescence marker protein 30; Short=SMP-30	Regucalcin	Senescence marker protein 30	10090	MGI	MGI:108024	GO:0005634: nucleus (IDA) GO:0005737: cytoplasm (IDA)	GO:0005575;GO:0005622;GO:0005623;GO:0005634;GO:0005737;GO:0043226;GO:0043227;GO:0043229;GO:0043231;GO:0044424;GO:0044464	http://amigo.geneontology.org/cgi-bin/amigo/visualize?inline=false&term_data={%22GO%3A0005737%22%3A%7B%22fill%22%3A%22%23ffff66%22%2C%22font%22%3A%22black%22%7D,%22GO%3A0005634%22%3A%7B%22fill%22%3A%22%23ffff66%22%2C%22font%22%3A%22black%22%7D}&format=png&mode=basic&term_data_type=json	GO:0004341: gluconolactonase activity (IDA,ISO) GO:0005509: calcium ion binding (ISO) GO:0008270: zinc ion binding (ISO) GO:0016787: hydrolase activity (IEA) GO:0030234: enzyme regulator activity (IEA) GO:0046872: metal ion binding (IEA)	GO:0003674;GO:0003824;GO:0004341;GO:0005488;GO:0005509;GO:0008270;GO:0016787;GO:0016788;GO:0030234;GO:0043167;GO:0043169;GO:0046872;GO:0046914;GO:0052689	http://amigo.geneontology.org/cgi-bin/amigo/visualize?inline=false&term_data={%22GO%3A0004341%22%3A%7B%22fill%22%3A%22%23ffff66%22%2C%22font%22%3A%22black%22%7D,%22GO%3A0016787%22%3A%7B%22fill%22%3A%22%23ffff66%22%2C%22font%22%3A%22black%22%7D,%22GO%3A0008270%22%3A%7B%22fill%22%3A%22%23ffff66%22%2C%22font%22%3A%22black%22%7D,%22GO%3A0030234%22%3A%7B%22fill%22%3A%22%23ffff66%22%2C%22font%22%3A%22b…	GO:0006874: cellular calcium ion homeostasis (ISO) GO:0019853: L-ascorbic acid biosynthetic process (IDA) GO:0032781: positive regulation of ATPase activity (ISO) GO:0050848: regulation of calcium-mediated signaling (ISO)	GO:0005975;GO:0005996;GO:0006082;GO:0006139;GO:0006140;GO:0006163;GO:0006195;GO:0006725;GO:0006753;GO:0006766;GO:0006767;GO:0006793;GO:0006796;GO:0006807;GO:0006873;GO:0006874;GO:0006875;GO:0007154;GO:0007165;GO:0008150;GO:0008152;GO:0009056;GO:0009058;GO:0009110;GO:0009116;GO:0009117;GO:0009118;GO:0009166;GO:0009894;GO:0009966;GO:0009987;GO:0010646;GO:0016051;GO:0016053;GO:0019219;GO:0019220;GO:…	http://amigo.geneontology.org/cgi-bin/amigo/visualize?inline=false&term_data={%22GO%3A0019853%22%3A%7B%22fill%22%3A%22%23ffff66%22%2C%22font%22%3A%22black%22%7D,%22GO%3A0006874%22%3A%7B%22fill%22%3A%22%23ffff66%22%2C%22font%22%3A%22black%22%7D,%22GO%3A0032781%22%3A%7B%22fill%22%3A%22%23ffff66%22%2C%22font%22%3A%22black%22%7D,%22GO%3A0050848%22%3A%7B%22fill%22%3A%22%23ffff66%22%2C%22font%22%3A%22b…
440	0,142	Mascot	RecName: Full=4-hydroxyphenylpyruvate dioxygenase; AltName: Full=4-hydroxyphenylpyruvic acid oxidase; Short=4HPPD; Short=HPD; Short=HPPDase; AltName: Full=F Alloantigen; Short=F protein	gi|83303597,gi|849053	45,036.6	-	AFEEEQALR-DTLLPK-EVVSHVIK-FAVLQTYGDTTHTLVEK-IVFVLcSALNPWNK-MPINEPAPGR-QAASFYcNK-SIVVTNYEESIK-TEDIITAIR	68.2-25.6-33.7-32.9-81-42.7-48.6-84.9-61.4	41.3-41.6-40.7-39.5-40.3-40.8-41.6-40.8-41.5	9	-	0	15445	Hpd	P49429	RecName: Full=4-hydroxyphenylpyruvate dioxygenase; AltName: Full=4-hydroxyphenylpyruvic acid oxidase; Short=4HPPD; Short=HPD; Short=HPPDase; AltName: Full=F Alloantigen; Short=F protein	4-hydroxyphenylpyruvate dioxygenase	F Alloantigen	10090	MGI	MGI:96213	GO:0000139: Golgi membrane (ISO) GO:0005737: cytoplasm (IEA) GO:0005783: endoplasmic reticulum (ISO) GO:0005789: endoplasmic reticulum membrane (ISO) GO:0005794: Golgi apparatus (ISO) GO:0016020: membrane (IEA)	GO:0000139;GO:0005575;GO:0005622;GO:0005623;GO:0005737;GO:0005783;GO:0005789;GO:0005794;GO:0012505;GO:0016020;GO:0031090;GO:0042175;GO:0043226;GO:0043227;GO:0043229;GO:0043231;GO:0044422;GO:0044424;GO:0044425;GO:0044431;GO:0044432;GO:0044444;GO:0044446;GO:0044464	http://amigo.geneontology.org/cgi-bin/amigo/visualize?inline=false&term_data={%22GO%3A0016020%22%3A%7B%22fill%22%3A%22%23ffff66%22%2C%22font%22%3A%22black%22%7D,%22GO%3A0005783%22%3A%7B%22fill%22%3A%22%23ffff66%22%2C%22font%22%3A%22black%22%7D,%22GO%3A0005737%22%3A%7B%22fill%22%3A%22%23ffff66%22%2C%22font%22%3A%22black%22%7D,%22GO%3A0000139%22%3A%7B%22fill%22%3A%22%23ffff66%22%2C%22font%22%3A%22b…	GO:0003868: 4-hydroxyphenylpyruvate dioxygenase activity (ISO) GO:0008127: quercetin 2,3-dioxygenase activity (IEA) GO:0016491: oxidoreductase activity (IEA) GO:0016701: oxidoreductase activity, acting on single donors with incorporation of molecular oxygen (IEA) GO:0046872: metal ion binding (IEA) GO:0051213: dioxygenase activity (IEA)	GO:0003674;GO:0003824;GO:0003868;GO:0005488;GO:0008127;GO:0016491;GO:0016701;GO:0016702;GO:0043167;GO:0043169;GO:0046872;GO:0051213	http://amigo.geneontology.org/cgi-bin/amigo/visualize?inline=false&term_data={%22GO%3A0016491%22%3A%7B%22fill%22%3A%22%23ffff66%22%2C%22font%22%3A%22black%22%7D,%22GO%3A0003868%22%3A%7B%22fill%22%3A%22%23ffff66%22%2C%22font%22%3A%22black%22%7D,%22GO%3A0016701%22%3A%7B%22fill%22%3A%22%23ffff66%22%2C%22font%22%3A%22black%22%7D,%22GO%3A0008127%22%3A%7B%22fill%22%3A%22%23ffff66%22%2C%22font%22%3A%22b…	GO:0006559: L-phenylalanine catabolic process (IEA) GO:0006572: tyrosine catabolic process (ISO) GO:0009072: aromatic amino acid family metabolic process (IEA) GO:0055114: oxidation-reduction process (IEA,ISO)	GO:0006082;GO:0006520;GO:0006558;GO:0006559;GO:0006570;GO:0006572;GO:0006725;GO:0006807;GO:0008150;GO:0008152;GO:0009056;GO:0009063;GO:0009072;GO:0009074;GO:0009987;GO:0016054;GO:0019439;GO:0019752;GO:0043436;GO:0044237;GO:0044238;GO:0044248;GO:0044281;GO:0044282;GO:0044710;GO:0044712;GO:0046395;GO:0055114;GO:0071704;GO:1901360;GO:1901361;GO:1901564;GO:1901565;GO:1901575;GO:1901605;GO:1901606;GO:…	http://amigo.geneontology.org/cgi-bin/amigo/visualize?inline=false&term_data={%22GO%3A0009072%22%3A%7B%22fill%22%3A%22%23ffff66%22%2C%22font%22%3A%22black%22%7D,%22GO%3A0055114%22%3A%7B%22fill%22%3A%22%23ffff66%22%2C%22font%22%3A%22black%22%7D,%22GO%3A0006559%22%3A%7B%22fill%22%3A%22%23ffff66%22%2C%22font%22%3A%22black%22%7D,%22GO%3A0006572%22%3A%7B%22fill%22%3A%22%23ffff66%22%2C%22font%22%3A%22b…
440	0,142	Mascot	isocitrate dehydrogenase [NADP] cytoplasmic [Mus musculus]	gi|162417975,gi|26352311,gi|57242927	46,657.8	-	ATDFVVPGPGK-cATITPDEK-DLAAcIK-GLPNVQR-IcYEHR-IIWELIK-IQGGSVVEMQGDEMTR-LGENLK-NILGGTVFR-VEITYTPK-YNVGVK	70.8-37-36.1-31.3-28.5-48.9-125-42.4-25.5-53.5-35	41.5-41.6-42.4-40.4-41.8-40.9-40.5-42.8-41.5-41.3-41.1	11	-	0	15926	Idh1	NP_034627	isocitrate dehydrogenase [NADP] cytoplasmic	---	---	10090	MGI	MGI:96413	GO:0005737: cytoplasm (ISO) GO:0005739: mitochondrion (IDA) GO:0005777: peroxisome (ISO) GO:0005829: cytosol (IDA,ISO)	GO:0005575;GO:0005622;GO:0005623;GO:0005737;GO:0005739;GO:0005777;GO:0005829;GO:0042579;GO:0043226;GO:0043227;GO:0043229;GO:0043231;GO:0044424;GO:0044444;GO:0044464	http://amigo.geneontology.org/cgi-bin/amigo/visualize?inline=false&term_data={%22GO%3A0005777%22%3A%7B%22fill%22%3A%22%23ffff66%22%2C%22font%22%3A%22black%22%7D,%22GO%3A0005737%22%3A%7B%22fill%22%3A%22%23ffff66%22%2C%22font%22%3A%22black%22%7D,%22GO%3A0005829%22%3A%7B%22fill%22%3A%22%23ffff66%22%2C%22font%22%3A%22black%22%7D,%22GO%3A0005739%22%3A%7B%22fill%22%3A%22%23ffff66%22%2C%22font%22%3A%22b…	GO:0000287: magnesium ion binding (ISO) GO:0004450: isocitrate dehydrogenase (NADP+) activity (IDA,ISO) GO:0005102: receptor binding (ISO) GO:0016491: oxidoreductase activity (IEA) GO:0016616: oxidoreductase activity, acting on the CH-OH group of donors, NAD or NADP as acceptor (IEA) GO:0042803: protein homodimerization activity (ISO) GO:0046872: metal ion binding (IEA) GO:0050661: NADP binding (…	GO:0000166;GO:0000287;GO:0003674;GO:0003824;GO:0004448;GO:0004450;GO:0005102;GO:0005488;GO:0005515;GO:0016491;GO:0016614;GO:0016616;GO:0036094;GO:0042802;GO:0042803;GO:0043167;GO:0043169;GO:0046872;GO:0046983;GO:0048037;GO:0050661;GO:0050662;GO:0051287;GO:0097159;GO:1901265;GO:1901363	http://amigo.geneontology.org/cgi-bin/amigo/visualize?inline=false&term_data={%22GO%3A0000287%22%3A%7B%22fill%22%3A%22%23ffff66%22%2C%22font%22%3A%22black%22%7D,%22GO%3A0005102%22%3A%7B%22fill%22%3A%22%23ffff66%22%2C%22font%22%3A%22black%22%7D,%22GO%3A0016491%22%3A%7B%22fill%22%3A%22%23ffff66%22%2C%22font%22%3A%22black%22%7D,%22GO%3A0016616%22%3A%7B%22fill%22%3A%22%23ffff66%22%2C%22font%22%3A%22b…	GO:0006097: glyoxylate cycle (IEA) GO:0006099: tricarboxylic acid cycle (IEA) GO:0006102: isocitrate metabolic process (ISO) GO:0006103: 2-oxoglutarate metabolic process (ISO) GO:0006749: glutathione metabolic process (IMP) GO:0006979: response to oxidative stress (IDA) GO:0014070: response to organic cyclic compound (ISO) GO:0048545: response to steroid hormone stimulus (ISO) GO:0055114: oxidati…	GO:0005975;GO:0006081;GO:0006082;GO:0006091;GO:0006097;GO:0006099;GO:0006102;GO:0006103;GO:0006518;GO:0006520;GO:0006575;GO:0006749;GO:0006790;GO:0006807;GO:0006950;GO:0006979;GO:0008150;GO:0008152;GO:0009060;GO:0009719;GO:0009725;GO:0009987;GO:0010033;GO:0014070;GO:0015980;GO:0019752;GO:0032787;GO:0033993;GO:0034641;GO:0042221;GO:0043436;GO:0043603;GO:0043648;GO:0044237;GO:0044238;GO:0044262;GO:…	http://amigo.geneontology.org/cgi-bin/amigo/visualize?inline=false&term_data={%22GO%3A0006097%22%3A%7B%22fill%22%3A%22%23ffff66%22%2C%22font%22%3A%22black%22%7D,%22GO%3A0014070%22%3A%7B%22fill%22%3A%22%23ffff66%22%2C%22font%22%3A%22black%22%7D,%22GO%3A0055114%22%3A%7B%22fill%22%3A%22%23ffff66%22%2C%22font%22%3A%22black%22%7D,%22GO%3A0006099%22%3A%7B%22fill%22%3A%22%23ffff66%22%2C%22font%22%3A%22b…
440	0,142	Omssa-Mascot	mCG1048875, isoform CRA_c [Mus musculus]	gi|148696763,gi|67460396	49,520.9	AEAGDNLGALVR-DLDKPFLLPVESVYSIPGR-DPELGVK-ELAMPGEDLK-GITINAAHVEYSTAAR-GTVVTGTLER-LLDAVDTYIPVPTR-TVVTGIEMFHK-VEAQVYILSK	-AEAGDNLGALVR-DLDKPFLLPVESVYSIPGR-DPELGVK-ELAmPGEDLK-GTVVTGTLER-LLDAVDTYIPVPTR-VEAQVYILSK	-91.9-26.9-47.7-28.9-60.3-56.4-76.3	-40.9-39.5-41.1-41.3-41.8-40.5-41.3	7	10.9-5.85-0.996-3.08-3.42-4.35-9.91-1.00-11.7	9	233870	Tufm	Q8BFR5	RecName: Full=Elongation factor Tu, mitochondrial; Flags: Precursor	Elongation factor Tu, mitochondrial	---	10090	MGI	MGI:1923686	GO:0005622: intracellular (IEA) GO:0005739: mitochondrion (IDA,ISO) GO:0005743: mitochondrial inner membrane (IDA) GO:0042645: mitochondrial nucleoid (ISO)	GO:0005575;GO:0005622;GO:0005623;GO:0005737;GO:0005739;GO:0005740;GO:0005743;GO:0005759;GO:0009295;GO:0016020;GO:0019866;GO:0031090;GO:0031966;GO:0031967;GO:0031974;GO:0031975;GO:0042645;GO:0043226;GO:0043227;GO:0043228;GO:0043229;GO:0043231;GO:0043232;GO:0043233;GO:0044422;GO:0044424;GO:0044429;GO:0044444;GO:0044446;GO:0044464;GO:0070013	http://amigo.geneontology.org/cgi-bin/amigo/visualize?inline=false&term_data={%22GO%3A0042645%22%3A%7B%22fill%22%3A%22%23ffff66%22%2C%22font%22%3A%22black%22%7D,%22GO%3A0005739%22%3A%7B%22fill%22%3A%22%23ffff66%22%2C%22font%22%3A%22black%22%7D,%22GO%3A0005622%22%3A%7B%22fill%22%3A%22%23ffff66%22%2C%22font%22%3A%22black%22%7D,%22GO%3A0005743%22%3A%7B%22fill%22%3A%22%23ffff66%22%2C%22font%22%3A%22b…	GO:0000166: nucleotide binding (IEA) GO:0003746: translation elongation factor activity (ISO) GO:0003924: GTPase activity (IEA) GO:0005525: GTP binding (IEA)	GO:0000166;GO:0001882;GO:0001883;GO:0003674;GO:0003676;GO:0003723;GO:0003746;GO:0003824;GO:0003924;GO:0005488;GO:0005525;GO:0008135;GO:0016462;GO:0016787;GO:0016817;GO:0016818;GO:0017076;GO:0017111;GO:0019001;GO:0032549;GO:0032550;GO:0032553;GO:0032555;GO:0032561;GO:0035639;GO:0036094;GO:0043167;GO:0043168;GO:0097159;GO:0097367;GO:1901265;GO:1901363	http://amigo.geneontology.org/cgi-bin/amigo/visualize?inline=false&term_data={%22GO%3A0003746%22%3A%7B%22fill%22%3A%22%23ffff66%22%2C%22font%22%3A%22black%22%7D,%22GO%3A0000166%22%3A%7B%22fill%22%3A%22%23ffff66%22%2C%22font%22%3A%22black%22%7D,%22GO%3A0003924%22%3A%7B%22fill%22%3A%22%23ffff66%22%2C%22font%22%3A%22black%22%7D,%22GO%3A0005525%22%3A%7B%22fill%22%3A%22%23ffff66%22%2C%22font%22%3A%22b…	GO:0006412: translation (IEA) GO:0006414: translational elongation (ISO)	GO:0006412;GO:0006414;GO:0008150;GO:0008152;GO:0009058;GO:0009059;GO:0009987;GO:0010467;GO:0019538;GO:0034645;GO:0043170;GO:0044237;GO:0044238;GO:0044249;GO:0044260;GO:0044267;GO:0071704;GO:1901576	http://amigo.geneontology.org/cgi-bin/amigo/visualize?inline=false&term_data={%22GO%3A0006414%22%3A%7B%22fill%22%3A%22%23ffff66%22%2C%22font%22%3A%22black%22%7D,%22GO%3A0006412%22%3A%7B%22fill%22%3A%22%23ffff66%22%2C%22font%22%3A%22black%22%7D}&format=png&mode=basic&term_data_type=json
440	0,142	Omssa	unnamed protein product [Mus musculus]	gi|74143620,gi|83303597,gi|849053	44,976.5	AFEEEQALR-DIAFEVEDcDHIVQK-FAVLQTYGDTTHTLVEK-GTEFLAAPSSYYK-IVFVLcSALNPWNK-MPINEPAPGR-QAASFYcNK-SIVVTNYEESIK-TEDIITAIR	-	-	-	0	9.00-0.0539-8.24-2.11-13.1-4.59-2.58-13.0-7.71	9	15445	Hpd	P49429	RecName: Full=4-hydroxyphenylpyruvate dioxygenase; AltName: Full=4-hydroxyphenylpyruvic acid oxidase; Short=4HPPD; Short=HPD; Short=HPPDase; AltName: Full=F Alloantigen; Short=F protein	4-hydroxyphenylpyruvate dioxygenase	F Alloantigen	10090	MGI	MGI:96213	GO:0000139: Golgi membrane (ISO) GO:0005737: cytoplasm (IEA) GO:0005783: endoplasmic reticulum (ISO) GO:0005789: endoplasmic reticulum membrane (ISO) GO:0005794: Golgi apparatus (ISO) GO:0016020: membrane (IEA)	GO:0000139;GO:0005575;GO:0005622;GO:0005623;GO:0005737;GO:0005783;GO:0005789;GO:0005794;GO:0012505;GO:0016020;GO:0031090;GO:0042175;GO:0043226;GO:0043227;GO:0043229;GO:0043231;GO:0044422;GO:0044424;GO:0044425;GO:0044431;GO:0044432;GO:0044444;GO:0044446;GO:0044464	http://amigo.geneontology.org/cgi-bin/amigo/visualize?inline=false&term_data={%22GO%3A0016020%22%3A%7B%22fill%22%3A%22%23ffff66%22%2C%22font%22%3A%22black%22%7D,%22GO%3A0005783%22%3A%7B%22fill%22%3A%22%23ffff66%22%2C%22font%22%3A%22black%22%7D,%22GO%3A0005737%22%3A%7B%22fill%22%3A%22%23ffff66%22%2C%22font%22%3A%22black%22%7D,%22GO%3A0000139%22%3A%7B%22fill%22%3A%22%23ffff66%22%2C%22font%22%3A%22b…	GO:0003868: 4-hydroxyphenylpyruvate dioxygenase activity (ISO) GO:0008127: quercetin 2,3-dioxygenase activity (IEA) GO:0016491: oxidoreductase activity (IEA) GO:0016701: oxidoreductase activity, acting on single donors with incorporation of molecular oxygen (IEA) GO:0046872: metal ion binding (IEA) GO:0051213: dioxygenase activity (IEA)	GO:0003674;GO:0003824;GO:0003868;GO:0005488;GO:0008127;GO:0016491;GO:0016701;GO:0016702;GO:0043167;GO:0043169;GO:0046872;GO:0051213	http://amigo.geneontology.org/cgi-bin/amigo/visualize?inline=false&term_data={%22GO%3A0016491%22%3A%7B%22fill%22%3A%22%23ffff66%22%2C%22font%22%3A%22black%22%7D,%22GO%3A0003868%22%3A%7B%22fill%22%3A%22%23ffff66%22%2C%22font%22%3A%22black%22%7D,%22GO%3A0016701%22%3A%7B%22fill%22%3A%22%23ffff66%22%2C%22font%22%3A%22black%22%7D,%22GO%3A0008127%22%3A%7B%22fill%22%3A%22%23ffff66%22%2C%22font%22%3A%22b…	GO:0006559: L-phenylalanine catabolic process (IEA) GO:0006572: tyrosine catabolic process (ISO) GO:0009072: aromatic amino acid family metabolic process (IEA) GO:0055114: oxidation-reduction process (IEA,ISO)	GO:0006082;GO:0006520;GO:0006558;GO:0006559;GO:0006570;GO:0006572;GO:0006725;GO:0006807;GO:0008150;GO:0008152;GO:0009056;GO:0009063;GO:0009072;GO:0009074;GO:0009987;GO:0016054;GO:0019439;GO:0019752;GO:0043436;GO:0044237;GO:0044238;GO:0044248;GO:0044281;GO:0044282;GO:0044710;GO:0044712;GO:0046395;GO:0055114;GO:0071704;GO:1901360;GO:1901361;GO:1901564;GO:1901565;GO:1901575;GO:1901605;GO:1901606;GO:…	http://amigo.geneontology.org/cgi-bin/amigo/visualize?inline=false&term_data={%22GO%3A0009072%22%3A%7B%22fill%22%3A%22%23ffff66%22%2C%22font%22%3A%22black%22%7D,%22GO%3A0055114%22%3A%7B%22fill%22%3A%22%23ffff66%22%2C%22font%22%3A%22black%22%7D,%22GO%3A0006559%22%3A%7B%22fill%22%3A%22%23ffff66%22%2C%22font%22%3A%22black%22%7D,%22GO%3A0006572%22%3A%7B%22fill%22%3A%22%23ffff66%22%2C%22font%22%3A%22b…
440	0,142	Omssa-Mascot	RecName: Full=SEC14-like protein 2; AltName: Full=Alpha-tocopherol-associated protein; Short=TAP	gi|21542242	46,283.4	AGEMTEVLPNQR-FDNTYSFIHAK-GLLFSASK-IISWQPPEVIQQYLSGGR-INYGGDIPK-LFPVAYNLIKPFLSEDTR	-AGEMTEVLPNQR-FDNTYSFIHAK-GLLFSASK-HVEFR-IISWQPPEVIQQYLSGGR-INYGGDIPK-LFPVAYNLIKPFLSEDTR	-73.7-29.3-31.5-27.7-23.8-59.1-33.2	-40.6-40.6-41.4-42.5-39.7-41.5-39.5	7	7.47-6.18-1.87-3.34-4.08-9.17	6	67815	Sec14l2	Q99J08	RecName: Full=SEC14-like protein 2; AltName: Full=Alpha-tocopherol-associated protein; Short=TAP	SEC14-like protein 2	Alpha-tocopherol-associated protein	10090	MGI	MGI:1915065	GO:0005622: intracellular (IEA) GO:0005634: nucleus (IEA) GO:0005737: cytoplasm (IEA) GO:0005829: cytosol (ISO) GO:0016021: integral to membrane (IEA)	GO:0005575;GO:0005622;GO:0005623;GO:0005634;GO:0005737;GO:0005829;GO:0016020;GO:0016021;GO:0031224;GO:0043226;GO:0043227;GO:0043229;GO:0043231;GO:0044424;GO:0044425;GO:0044444;GO:0044464	http://amigo.geneontology.org/cgi-bin/amigo/visualize?inline=false&term_data={%22GO%3A0005737%22%3A%7B%22fill%22%3A%22%23ffff66%22%2C%22font%22%3A%22black%22%7D,%22GO%3A0005829%22%3A%7B%22fill%22%3A%22%23ffff66%22%2C%22font%22%3A%22black%22%7D,%22GO%3A0016021%22%3A%7B%22fill%22%3A%22%23ffff66%22%2C%22font%22%3A%22black%22%7D,%22GO%3A0005634%22%3A%7B%22fill%22%3A%22%23ffff66%22%2C%22font%22%3A%22b…	GO:0005215: transporter activity (IEA) GO:0008047: enzyme activator activity (ISO) GO:0008289: lipid binding (IEA) GO:0016765: transferase activity, transferring alkyl or aryl (other than methyl) groups (ISO)	GO:0003674;GO:0003824;GO:0005215;GO:0005488;GO:0008047;GO:0008289;GO:0016740;GO:0016765;GO:0030234	http://amigo.geneontology.org/cgi-bin/amigo/visualize?inline=false&term_data={%22GO%3A0008289%22%3A%7B%22fill%22%3A%22%23ffff66%22%2C%22font%22%3A%22black%22%7D,%22GO%3A0016765%22%3A%7B%22fill%22%3A%22%23ffff66%22%2C%22font%22%3A%22black%22%7D,%22GO%3A0008047%22%3A%7B%22fill%22%3A%22%23ffff66%22%2C%22font%22%3A%22black%22%7D,%22GO%3A0005215%22%3A%7B%22fill%22%3A%22%23ffff66%22%2C%22font%22%3A%22b…	GO:0006351: transcription, DNA-dependent (IEA) GO:0006355: regulation of transcription, DNA-dependent (IEA) GO:0006810: transport (IEA) GO:0043085: positive regulation of catalytic activity (ISO) GO:0045542: positive regulation of cholesterol biosynthetic process (ISO)	GO:0006066;GO:0006139;GO:0006351;GO:0006355;GO:0006629;GO:0006694;GO:0006695;GO:0006725;GO:0006807;GO:0006810;GO:0008150;GO:0008152;GO:0008202;GO:0008203;GO:0008610;GO:0009058;GO:0009059;GO:0009889;GO:0009891;GO:0009893;GO:0009987;GO:0010467;GO:0010468;GO:0010556;GO:0010893;GO:0016070;GO:0016125;GO:0016126;GO:0018130;GO:0019216;GO:0019218;GO:0019219;GO:0019222;GO:0019438;GO:0031323;GO:0031326;GO:…	http://amigo.geneontology.org/cgi-bin/amigo/visualize?inline=false&term_data={%22GO%3A0006355%22%3A%7B%22fill%22%3A%22%23ffff66%22%2C%22font%22%3A%22black%22%7D,%22GO%3A0043085%22%3A%7B%22fill%22%3A%22%23ffff66%22%2C%22font%22%3A%22black%22%7D,%22GO%3A0006810%22%3A%7B%22fill%22%3A%22%23ffff66%22%2C%22font%22%3A%22black%22%7D,%22GO%3A0006351%22%3A%7B%22fill%22%3A%22%23ffff66%22%2C%22font%22%3A%22b…
440	0,142	Omssa-Mascot	RecName: Full=Adenosylhomocysteinase; Short=AdoHcyase; AltName: Full=CUBP; AltName: Full=Liver copper-binding protein; AltName: Full=S-adenosyl-L-homocysteine hydrolase	gi|21431841	47,671.1	AGIPVFAWK-ALDIAENEMPGLMR-ATDVMIAGK-DGPLNMILDDGGDLTNLIHTK-FDNLYGcR-GISEETTTGVHNLYK-IILLAEGR-KLDEAVAEAHLGK-sDKLPYK-SKFDNLYGcR-VAVVAGYGDVGK-VNIKPQVDR-VPAINVNDSVTK-YPQLLSGIR	-AGIPVFAWK-ALDIAENEMPGLMR-DGPLNmILDDGGDLTNLIHTK-FDNLYGcR-GISEETTTGVHNLYK-IILLAEGR-sDKLPYK-VAVVAGYGDVGK-VNIKPQVDR-VPAINVNDSVTK-YPQLLSGIR	-48.8-60.3-50.2-47.4-26.3-52.8-32.8-78.7-31.5-74.7-58	-41.8-40.3-39.2-41.3-40.3-40.8-41.7-41.3-40.9-40.8-42.9	11	3.67-10.5-6.32-8.09-5.04-3.21-4.98-0.127-1.11-4.97-14.4-3.57-12.0-5.42	14	269378	Ahcy	P50247	RecName: Full=Adenosylhomocysteinase; Short=AdoHcyase; AltName: Full=CUBP; AltName: Full=Liver copper-binding protein; AltName: Full=S-adenosyl-L-homocysteine hydrolase	Adenosylhomocysteinase	S-adenosyl-L-homocysteine hydrolase	10090	MGI	MGI:87968	GO:0005634: nucleus (ISO) GO:0005829: cytosol (IDA,ISO) GO:0043005: neuron projection (ISO)	GO:0005575;GO:0005622;GO:0005623;GO:0005634;GO:0005737;GO:0005829;GO:0042995;GO:0043005;GO:0043226;GO:0043227;GO:0043229;GO:0043231;GO:0044424;GO:0044444;GO:0044464;GO:0097458	http://amigo.geneontology.org/cgi-bin/amigo/visualize?inline=false&term_data={%22GO%3A0005829%22%3A%7B%22fill%22%3A%22%23ffff66%22%2C%22font%22%3A%22black%22%7D,%22GO%3A0005634%22%3A%7B%22fill%22%3A%22%23ffff66%22%2C%22font%22%3A%22black%22%7D,%22GO%3A0043005%22%3A%7B%22fill%22%3A%22%23ffff66%22%2C%22font%22%3A%22black%22%7D}&format=png&mode=basic&term_data_type=json	GO:0004013: adenosylhomocysteinase activity (IDA,ISO) GO:0005507: copper ion binding (IDA) GO:0030554: adenyl nucleotide binding (ISO) GO:0042802: identical protein binding (ISO) GO:0043621: protein self-association (IPI) GO:0051287: NAD binding (ISO)	GO:0000166;GO:0003674;GO:0003824;GO:0004013;GO:0005488;GO:0005507;GO:0005515;GO:0016787;GO:0016801;GO:0016802;GO:0017076;GO:0030554;GO:0036094;GO:0042802;GO:0043167;GO:0043169;GO:0043621;GO:0046872;GO:0046914;GO:0048037;GO:0050662;GO:0051287;GO:0097159;GO:1901265;GO:1901363	http://amigo.geneontology.org/cgi-bin/amigo/visualize?inline=false&term_data={%22GO%3A0043621%22%3A%7B%22fill%22%3A%22%23ffff66%22%2C%22font%22%3A%22black%22%7D,%22GO%3A0005507%22%3A%7B%22fill%22%3A%22%23ffff66%22%2C%22font%22%3A%22black%22%7D,%22GO%3A0004013%22%3A%7B%22fill%22%3A%22%23ffff66%22%2C%22font%22%3A%22black%22%7D,%22GO%3A0042802%22%3A%7B%22fill%22%3A%22%23ffff66%22%2C%22font%22%3A%22b…	GO:0002439: chronic inflammatory response to antigenic stimulus (ISO) GO:0007584: response to nutrient (ISO) GO:0019510: S-adenosylhomocysteine catabolic process (IDA,ISO) GO:0042745: circadian sleep/wake cycle (ISO) GO:0071268: homocysteine biosynthetic process (ISO)	GO:0000096;GO:0000097;GO:0002376;GO:0002437;GO:0002439;GO:0002544;GO:0006082;GO:0006139;GO:0006152;GO:0006520;GO:0006575;GO:0006725;GO:0006790;GO:0006807;GO:0006950;GO:0006952;GO:0006954;GO:0006955;GO:0007584;GO:0007610;GO:0007622;GO:0007623;GO:0008150;GO:0008152;GO:0008652;GO:0009056;GO:0009058;GO:0009063;GO:0009116;GO:0009119;GO:0009164;GO:0009605;GO:0009611;GO:0009987;GO:0009991;GO:0016053;GO:…	http://amigo.geneontology.org/cgi-bin/amigo/visualize?inline=false&term_data={%22GO%3A0007584%22%3A%7B%22fill%22%3A%22%23ffff66%22%2C%22font%22%3A%22black%22%7D,%22GO%3A0002439%22%3A%7B%22fill%22%3A%22%23ffff66%22%2C%22font%22%3A%22black%22%7D,%22GO%3A0019510%22%3A%7B%22fill%22%3A%22%23ffff66%22%2C%22font%22%3A%22black%22%7D,%22GO%3A0071268%22%3A%7B%22fill%22%3A%22%23ffff66%22%2C%22font%22%3A%22b…
440	0,142	Omssa-Mascot	Pa2g4 protein [Mus musculus]	gi|116283229,gi|1709587,gi|74194777	41,490.5	ALLQSSASR-SDQDYILK	-ALLQSSASR-SDQDYILK	-40.4-27.6	-42.1-40.8	2	3.83-0.460	2	18813	Pa2g4	P50580	RecName: Full=Proliferation-associated protein 2G4; AltName: Full=IRES-specific cellular trans-acting factor 45 kDa; Short=ITAF45; AltName: Full=Mpp1; AltName: Full=Proliferation-associated protein 1; AltName: Full=Protein p38-2G4	Proliferation-associated protein 2G4	Protein p38-2G4	10090	MGI	MGI:894684	GO:0005634: nucleus (ISA) GO:0005730: nucleolus (ISO) GO:0005737: cytoplasm (ISO) GO:0030529: ribonucleoprotein complex (ISO)	GO:0005575;GO:0005622;GO:0005623;GO:0005634;GO:0005730;GO:0005737;GO:0030529;GO:0031974;GO:0031981;GO:0032991;GO:0043226;GO:0043227;GO:0043228;GO:0043229;GO:0043231;GO:0043232;GO:0043233;GO:0044422;GO:0044424;GO:0044428;GO:0044446;GO:0044464;GO:0070013	http://amigo.geneontology.org/cgi-bin/amigo/visualize?inline=false&term_data={%22GO%3A0005737%22%3A%7B%22fill%22%3A%22%23ffff66%22%2C%22font%22%3A%22black%22%7D,%22GO%3A0005730%22%3A%7B%22fill%22%3A%22%23ffff66%22%2C%22font%22%3A%22black%22%7D,%22GO%3A0005634%22%3A%7B%22fill%22%3A%22%23ffff66%22%2C%22font%22%3A%22black%22%7D,%22GO%3A0030529%22%3A%7B%22fill%22%3A%22%23ffff66%22%2C%22font%22%3A%22b…	GO:0003677: DNA binding (ISA) GO:0003700: sequence-specific DNA binding transcription factor activity (ISA) GO:0003723: RNA binding (IEA) GO:0016787: hydrolase activity (IEA) GO:0031625: ubiquitin protein ligase binding (ISO)	GO:0001071;GO:0003674;GO:0003676;GO:0003677;GO:0003700;GO:0003723;GO:0003824;GO:0005488;GO:0005515;GO:0016787;GO:0019899;GO:0031625;GO:0044389;GO:0097159;GO:1901363	http://amigo.geneontology.org/cgi-bin/amigo/visualize?inline=false&term_data={%22GO%3A0003677%22%3A%7B%22fill%22%3A%22%23ffff66%22%2C%22font%22%3A%22black%22%7D,%22GO%3A0003723%22%3A%7B%22fill%22%3A%22%23ffff66%22%2C%22font%22%3A%22black%22%7D,%22GO%3A0031625%22%3A%7B%22fill%22%3A%22%23ffff66%22%2C%22font%22%3A%22black%22%7D,%22GO%3A0016787%22%3A%7B%22fill%22%3A%22%23ffff66%22%2C%22font%22%3A%22b…	GO:0006351: transcription, DNA-dependent (IEA) GO:0006355: regulation of transcription, DNA-dependent (IEA) GO:0006364: rRNA processing (IEA) GO:0006417: regulation of translation (IEA) GO:0009987: cellular process (IEA) GO:0045892: negative regulation of transcription, DNA-dependent (ISA)	GO:0006139;GO:0006351;GO:0006355;GO:0006364;GO:0006396;GO:0006412;GO:0006417;GO:0006725;GO:0006807;GO:0008150;GO:0008152;GO:0009058;GO:0009059;GO:0009889;GO:0009890;GO:0009892;GO:0009987;GO:0010467;GO:0010468;GO:0010556;GO:0010558;GO:0010605;GO:0010608;GO:0010629;GO:0016070;GO:0016072;GO:0018130;GO:0019219;GO:0019222;GO:0019438;GO:0019538;GO:0022613;GO:0031323;GO:0031324;GO:0031326;GO:0031327;GO:…	http://amigo.geneontology.org/cgi-bin/amigo/visualize?inline=false&term_data={%22GO%3A0006355%22%3A%7B%22fill%22%3A%22%23ffff66%22%2C%22font%22%3A%22black%22%7D,%22GO%3A0045892%22%3A%7B%22fill%22%3A%22%23ffff66%22%2C%22font%22%3A%22black%22%7D,%22GO%3A0006351%22%3A%7B%22fill%22%3A%22%23ffff66%22%2C%22font%22%3A%22black%22%7D,%22GO%3A0006364%22%3A%7B%22fill%22%3A%22%23ffff66%22%2C%22font%22%3A%22b…
440	0,142	Omssa	Chain A, Crystal Structure Of Mouse Cytosolic Isocitrate Dehydrogenase	gi|149241012,gi|162417975,gi|26352311,gi|57242927,gi|6647554	46,156.0	ATDFVVPGPGK-cATITPDEK-DLAAcIK-GLPNVQR-GWPLYLSTK-IIWELIK-IQGGSVVEMQGDEMTR-LGENLK-NILGGTVFR-TVEAEAAHGTVTR-VEITYTPK	-	-	-	0	7.65-3.02-1.20-0.400-2.89-3.61-12.7-0.000609-3.35-1.69-5.40	11	---	---	2CMJ|A	Chain A, Crystal Structure Of Mouse Cytosolic Isocitrate Dehydrogenase	---	---	10090	MGI	MGI:96413	GO:0005737: cytoplasm (ISO) GO:0005739: mitochondrion (IDA) GO:0005777: peroxisome (ISO) GO:0005829: cytosol (IDA,ISO)	GO:0005575;GO:0005622;GO:0005623;GO:0005737;GO:0005739;GO:0005777;GO:0005829;GO:0042579;GO:0043226;GO:0043227;GO:0043229;GO:0043231;GO:0044424;GO:0044444;GO:0044464	http://amigo.geneontology.org/cgi-bin/amigo/visualize?inline=false&term_data={%22GO%3A0005777%22%3A%7B%22fill%22%3A%22%23ffff66%22%2C%22font%22%3A%22black%22%7D,%22GO%3A0005737%22%3A%7B%22fill%22%3A%22%23ffff66%22%2C%22font%22%3A%22black%22%7D,%22GO%3A0005829%22%3A%7B%22fill%22%3A%22%23ffff66%22%2C%22font%22%3A%22black%22%7D,%22GO%3A0005739%22%3A%7B%22fill%22%3A%22%23ffff66%22%2C%22font%22%3A%22b…	GO:0000287: magnesium ion binding (ISO) GO:0004450: isocitrate dehydrogenase (NADP+) activity (IDA,ISO) GO:0005102: receptor binding (ISO) GO:0016491: oxidoreductase activity (IEA) GO:0016616: oxidoreductase activity, acting on the CH-OH group of donors, NAD or NADP as acceptor (IEA) GO:0042803: protein homodimerization activity (ISO) GO:0046872: metal ion binding (IEA) GO:0050661: NADP binding (…	GO:0000166;GO:0000287;GO:0003674;GO:0003824;GO:0004448;GO:0004450;GO:0005102;GO:0005488;GO:0005515;GO:0016491;GO:0016614;GO:0016616;GO:0036094;GO:0042802;GO:0042803;GO:0043167;GO:0043169;GO:0046872;GO:0046983;GO:0048037;GO:0050661;GO:0050662;GO:0051287;GO:0097159;GO:1901265;GO:1901363	http://amigo.geneontology.org/cgi-bin/amigo/visualize?inline=false&term_data={%22GO%3A0000287%22%3A%7B%22fill%22%3A%22%23ffff66%22%2C%22font%22%3A%22black%22%7D,%22GO%3A0005102%22%3A%7B%22fill%22%3A%22%23ffff66%22%2C%22font%22%3A%22black%22%7D,%22GO%3A0016491%22%3A%7B%22fill%22%3A%22%23ffff66%22%2C%22font%22%3A%22black%22%7D,%22GO%3A0016616%22%3A%7B%22fill%22%3A%22%23ffff66%22%2C%22font%22%3A%22b…	GO:0006097: glyoxylate cycle (IEA) GO:0006099: tricarboxylic acid cycle (IEA) GO:0006102: isocitrate metabolic process (ISO) GO:0006103: 2-oxoglutarate metabolic process (ISO) GO:0006749: glutathione metabolic process (IMP) GO:0006979: response to oxidative stress (IDA) GO:0014070: response to organic cyclic compound (ISO) GO:0048545: response to steroid hormone stimulus (ISO) GO:0055114: oxidati…	GO:0005975;GO:0006081;GO:0006082;GO:0006091;GO:0006097;GO:0006099;GO:0006102;GO:0006103;GO:0006518;GO:0006520;GO:0006575;GO:0006749;GO:0006790;GO:0006807;GO:0006950;GO:0006979;GO:0008150;GO:0008152;GO:0009060;GO:0009719;GO:0009725;GO:0009987;GO:0010033;GO:0014070;GO:0015980;GO:0019752;GO:0032787;GO:0033993;GO:0034641;GO:0042221;GO:0043436;GO:0043603;GO:0043648;GO:0044237;GO:0044238;GO:0044262;GO:…	http://amigo.geneontology.org/cgi-bin/amigo/visualize?inline=false&term_data={%22GO%3A0006097%22%3A%7B%22fill%22%3A%22%23ffff66%22%2C%22font%22%3A%22black%22%7D,%22GO%3A0014070%22%3A%7B%22fill%22%3A%22%23ffff66%22%2C%22font%22%3A%22black%22%7D,%22GO%3A0055114%22%3A%7B%22fill%22%3A%22%23ffff66%22%2C%22font%22%3A%22black%22%7D,%22GO%3A0006099%22%3A%7B%22fill%22%3A%22%23ffff66%22%2C%22font%22%3A%22b…
440	0,142	Omssa-Mascot	unnamed protein product [Mus musculus]	gi|12843046,gi|148681611,gi|71043961	26,388.9	YVNWIQQTIAAN	-YVNWIQQTIAAN	-69,9	-40,6	1	8,43	1	67373	2210010C04Rik	BAB25837	unnamed protein product	---	---	10090	---	---	---	---	---	---	---	---	---	---	---
418	0,149	Mascot	RecName: Full=Argininosuccinate lyase; Short=ASAL; AltName: Full=Arginosuccinase	gi|21263402	51,722.3	-	AGLLTK-AVFMAETK-DVLFPGYTHLQR-ELIGEAAGK-FNSSISYDR-FVGAVDPIMEK-GLPSTYNK-HLWNVDVQGSK-LHPNDEDIHTANER-LLEVQK-mAEDLILYGTK-NDQVVTDLR-NPDSLELIR-QALSPDmLATDLAYYLVR-VAEEWAQGTFK-WSHWILSHAVALTR	42.6-43.1-53.8-30.9-50.2-34.9-40.7-50.7-58.4-45.8-88-69.5-56.6-56.8-74.3-35.9	43.8-40.7-40.6-42.1-41.6-41.1-41.3-40.3-40.3-41.9-40.6-41.3-41.3-39.6-40.9-40.3	16	-	0	109900	Asl	Q91YI0	RecName: Full=Argininosuccinate lyase; Short=ASAL; AltName: Full=Arginosuccinase	Argininosuccinate lyase	Arginosuccinase	10090	MGI	MGI:88084	GO:0005634: nucleus (ISO) GO:0005737: cytoplasm (ISO) GO:0005741: mitochondrial outer membrane (ISO) GO:0005783: endoplasmic reticulum (ISO) GO:0043025: neuronal cell body (ISO) GO:0043204: perikaryon (ISO) GO:0048471: perinuclear region of cytoplasm (ISO) GO:0070852: cell body fiber (ISO)	GO:0005575;GO:0005622;GO:0005623;GO:0005634;GO:0005737;GO:0005739;GO:0005740;GO:0005741;GO:0005783;GO:0016020;GO:0019867;GO:0031090;GO:0031966;GO:0031967;GO:0031968;GO:0031975;GO:0042995;GO:0043005;GO:0043025;GO:0043204;GO:0043226;GO:0043227;GO:0043229;GO:0043231;GO:0044297;GO:0044422;GO:0044424;GO:0044429;GO:0044444;GO:0044446;GO:0044464;GO:0048471;GO:0070852;GO:0097458	http://amigo.geneontology.org/cgi-bin/amigo/visualize?inline=false&term_data={%22GO%3A0005783%22%3A%7B%22fill%22%3A%22%23ffff66%22%2C%22font%22%3A%22black%22%7D,%22GO%3A0005741%22%3A%7B%22fill%22%3A%22%23ffff66%22%2C%22font%22%3A%22black%22%7D,%22GO%3A0005737%22%3A%7B%22fill%22%3A%22%23ffff66%22%2C%22font%22%3A%22black%22%7D,%22GO%3A0043025%22%3A%7B%22fill%22%3A%22%23ffff66%22%2C%22font%22%3A%22b…	GO:0003824: catalytic activity (IEA) GO:0004056: argininosuccinate lyase activity (ISO) GO:0016829: lyase activity (IEA)	GO:0003674;GO:0003824;GO:0004056;GO:0016829;GO:0016840;GO:0016842	http://amigo.geneontology.org/cgi-bin/amigo/visualize?inline=false&term_data={%22GO%3A0016829%22%3A%7B%22fill%22%3A%22%23ffff66%22%2C%22font%22%3A%22black%22%7D,%22GO%3A0004056%22%3A%7B%22fill%22%3A%22%23ffff66%22%2C%22font%22%3A%22black%22%7D,%22GO%3A0003824%22%3A%7B%22fill%22%3A%22%23ffff66%22%2C%22font%22%3A%22black%22%7D}&format=png&mode=basic&term_data_type=json	GO:0000050: urea cycle (ISO) GO:0000053: argininosuccinate metabolic process (ISO) GO:0001889: liver development (ISO) GO:0006475: internal protein amino acid acetylation (ISO) GO:0006520: cellular amino acid metabolic process (IMP) GO:0006526: arginine biosynthetic process (IEA) GO:0007626: locomotory behavior (IMP) GO:0008652: cellular amino acid biosynthetic process (IEA) GO:0009791: post-embr…	GO:0000050;GO:0000053;GO:0001889;GO:0006082;GO:0006464;GO:0006473;GO:0006475;GO:0006520;GO:0006525;GO:0006526;GO:0006536;GO:0006541;GO:0006575;GO:0006591;GO:0006807;GO:0007275;GO:0007610;GO:0007626;GO:0008150;GO:0008152;GO:0008652;GO:0009058;GO:0009064;GO:0009084;GO:0009791;GO:0009987;GO:0016053;GO:0019538;GO:0019627;GO:0019676;GO:0019752;GO:0032501;GO:0032502;GO:0034641;GO:0036211;GO:0042450;GO:…	http://amigo.geneontology.org/cgi-bin/amigo/visualize?inline=false&term_data={%22GO%3A0008652%22%3A%7B%22fill%22%3A%22%23ffff66%22%2C%22font%22%3A%22black%22%7D,%22GO%3A0006475%22%3A%7B%22fill%22%3A%22%23ffff66%22%2C%22font%22%3A%22black%22%7D,%22GO%3A0000053%22%3A%7B%22fill%22%3A%22%23ffff66%22%2C%22font%22%3A%22black%22%7D,%22GO%3A0006526%22%3A%7B%22fill%22%3A%22%23ffff66%22%2C%22font%22%3A%22b…
418	0,149	Mascot	adipose differentiation related protein, isoform CRA_a [Mus musculus]	gi|116235489,gi|1168362,gi|123230158,gi|123230160,gi|12846852,gi|148699051,gi|148699055,gi|26347669,gi|74225254	21,692.2	-	DVVTTTMAGAK	56,6	41,5	1	-	0	11520	Plin2	NP_031434	perilipin-2	---	---	10090	MGI	MGI:87920	GO:0005634: nucleus (IDA) GO:0005737: cytoplasm (IDA) GO:0005811: lipid particle (IDA,ISO) GO:0005886: plasma membrane (IDA) GO:0016020: membrane (TAS)	GO:0005575;GO:0005622;GO:0005623;GO:0005634;GO:0005737;GO:0005811;GO:0005886;GO:0016020;GO:0043226;GO:0043227;GO:0043229;GO:0043231;GO:0044424;GO:0044444;GO:0044464;GO:0071944	http://amigo.geneontology.org/cgi-bin/amigo/visualize?inline=false&term_data={%22GO%3A0016020%22%3A%7B%22fill%22%3A%22%23ffff66%22%2C%22font%22%3A%22black%22%7D,%22GO%3A0005737%22%3A%7B%22fill%22%3A%22%23ffff66%22%2C%22font%22%3A%22black%22%7D,%22GO%3A0005886%22%3A%7B%22fill%22%3A%22%23ffff66%22%2C%22font%22%3A%22black%22%7D,%22GO%3A0005634%22%3A%7B%22fill%22%3A%22%23ffff66%22%2C%22font%22%3A%22b…	GO:0005515: protein binding (IPI)	GO:0003674;GO:0005488;GO:0005515	http://amigo.geneontology.org/cgi-bin/amigo/visualize?inline=false&term_data={%22GO%3A0005515%22%3A%7B%22fill%22%3A%22%23ffff66%22%2C%22font%22%3A%22black%22%7D}&format=png&mode=basic&term_data_type=json	GO:0015909: long-chain fatty acid transport (IDA) GO:0019915: lipid storage (IDA)	GO:0006810;GO:0006811;GO:0006820;GO:0006869;GO:0008150;GO:0010876;GO:0015711;GO:0015718;GO:0015849;GO:0015908;GO:0015909;GO:0019915;GO:0033036;GO:0044699;GO:0044765;GO:0046942;GO:0051179;GO:0051234;GO:0071702	http://amigo.geneontology.org/cgi-bin/amigo/visualize?inline=false&term_data={%22GO%3A0015909%22%3A%7B%22fill%22%3A%22%23ffff66%22%2C%22font%22%3A%22black%22%7D,%22GO%3A0019915%22%3A%7B%22fill%22%3A%22%23ffff66%22%2C%22font%22%3A%22black%22%7D}&format=png&mode=basic&term_data_type=json
418	0,149	Omssa-Mascot	RecName: Full=Alpha-enolase; AltName: Full=2-phospho-D-glycerate hydro-lyase; AltName: Full=Enolase 1; AltName: Full=Non-neural enolase; Short=NNE	gi|13637776,gi|309265176	47,123.7	AAVPSGASTGIYEALELR-FGANAILGVSLAVcK-FTASAGIQVVGDDLTVTNPK-GNPTVEVDLYTAK-GVSQAVEHINK-IEEELGSK-IGAEVYHNLK-LAMQEFMILPVGASSFR-LAQSNGWGVMVSHR-LMIEmDGTENK-ScNcLLLK-VNQIGSVTESLQAcK-VNVVEQEK-YDLDFK-YITPDQLADLYK	-EALELLK-GNPTVEVDLYTAK-GVSQAVEHINK-IEEELGSK-IGAEVYHNLK-LAMQEFMILPVGASSFR-LMIEMDGTENK-VNQIGSVTESLQAcK-VNVVEQEK-YDLDFK-YITPDQLADLYK-YNQILR	-34.3-65.4-64.8-42.8-48.1-69.7-65.4-92.6-43-35.8-56.2-31.3	-41.7-40.7-40.6-42.1-41.2-40.9-40.7-40.3-41.7-41.4-40.5-42.1	12	9.52-9.96-9.36-10.1-8.79-2.95-6.44-13.5-5.54-11.4-1.24-8.51-4.93-0.131-8.43	15	13806	Eno1	P17182	RecName: Full=Alpha-enolase; AltName: Full=2-phospho-D-glycerate hydro-lyase; AltName: Full=Enolase 1; AltName: Full=Non-neural enolase; Short=NNE	Alpha-enolase	Non-neural enolase	10090	MGI	MGI:95393	GO:0005737: cytoplasm (ISO) GO:0019897: extrinsic to plasma membrane (IDA) GO:0043005: neuron projection (ISO) GO:0070062: extracellular vesicular exosome (ISO) GO:0097060: synaptic membrane (ISO)	GO:0005575;GO:0005576;GO:0005622;GO:0005623;GO:0005737;GO:0005886;GO:0016020;GO:0019897;GO:0019898;GO:0031982;GO:0031988;GO:0042995;GO:0043005;GO:0043226;GO:0043227;GO:0043230;GO:0044421;GO:0044424;GO:0044425;GO:0044456;GO:0044459;GO:0044464;GO:0045202;GO:0065010;GO:0070062;GO:0071944;GO:0097060;GO:0097458	http://amigo.geneontology.org/cgi-bin/amigo/visualize?inline=false&term_data={%22GO%3A0005737%22%3A%7B%22fill%22%3A%22%23ffff66%22%2C%22font%22%3A%22black%22%7D,%22GO%3A0019897%22%3A%7B%22fill%22%3A%22%23ffff66%22%2C%22font%22%3A%22black%22%7D,%22GO%3A0070062%22%3A%7B%22fill%22%3A%22%23ffff66%22%2C%22font%22%3A%22black%22%7D,%22GO%3A0043005%22%3A%7B%22fill%22%3A%22%23ffff66%22%2C%22font%22%3A%22b…	GO:0003723: RNA binding (IDA) GO:0004634: phosphopyruvate hydratase activity (IDA,ISO) GO:0005515: protein binding (IPI) GO:0042803: protein homodimerization activity (ISO) GO:0046982: protein heterodimerization activity (ISO)	GO:0003674;GO:0003676;GO:0003723;GO:0003824;GO:0004634;GO:0005488;GO:0005515;GO:0016829;GO:0016835;GO:0016836;GO:0042802;GO:0042803;GO:0046982;GO:0046983;GO:0097159;GO:1901363	http://amigo.geneontology.org/cgi-bin/amigo/visualize?inline=false&term_data={%22GO%3A0003723%22%3A%7B%22fill%22%3A%22%23ffff66%22%2C%22font%22%3A%22black%22%7D,%22GO%3A0004634%22%3A%7B%22fill%22%3A%22%23ffff66%22%2C%22font%22%3A%22black%22%7D,%22GO%3A0046982%22%3A%7B%22fill%22%3A%22%23ffff66%22%2C%22font%22%3A%22black%22%7D,%22GO%3A0005515%22%3A%7B%22fill%22%3A%22%23ffff66%22%2C%22font%22%3A%22b…	GO:0001701: in utero embryonic development (IMP) GO:0030308: negative regulation of cell growth (ISO) GO:0045892: negative regulation of transcription, DNA-dependent (ISO) GO:0051099: positive regulation of binding (IMP) GO:0071229: cellular response to acid (IDA)	GO:0001101;GO:0001558;GO:0001701;GO:0006139;GO:0006351;GO:0006355;GO:0006725;GO:0006807;GO:0007275;GO:0008150;GO:0008152;GO:0009058;GO:0009059;GO:0009790;GO:0009792;GO:0009889;GO:0009890;GO:0009892;GO:0009987;GO:0010467;GO:0010468;GO:0010556;GO:0010558;GO:0010605;GO:0010629;GO:0016043;GO:0016049;GO:0016070;GO:0018130;GO:0019219;GO:0019222;GO:0019438;GO:0030308;GO:0031323;GO:0031324;GO:0031326;GO:…	http://amigo.geneontology.org/cgi-bin/amigo/visualize?inline=false&term_data={%22GO%3A0030308%22%3A%7B%22fill%22%3A%22%23ffff66%22%2C%22font%22%3A%22black%22%7D,%22GO%3A0045892%22%3A%7B%22fill%22%3A%22%23ffff66%22%2C%22font%22%3A%22black%22%7D,%22GO%3A0001701%22%3A%7B%22fill%22%3A%22%23ffff66%22%2C%22font%22%3A%22black%22%7D,%22GO%3A0071229%22%3A%7B%22fill%22%3A%22%23ffff66%22%2C%22font%22%3A%22b…
418	0,149	Omssa	RecName: Full=Argininosuccinate lyase; Short=ASAL; AltName: Full=Arginosuccinase	gi|21263402,gi|74210592	51,722.3	AGLLTK-AVFMAETK-DVLFPGYTHLQR-EFSFVQLSDAYSTGSSLMPQK-FNSSISYDR-FVGAVDPIMEK-GLPSTYNK-HLWNVDVQGSK-LHPNDEDIHTANER-LKELIGEAAGK-LLEVQK-mAEDLILYGTK-NDQVVTDLR-NPDSLELIR-QALSPDmLATDLAYYLVR-VAEEWAQGTFK-WSHWILSHAVALTR	-	-	-	0	1.96-2.80-7.41-1.23-2.56-5.44-1.18-10.3-5.20-4.87-1.75-15.2-7.46-1.27-9.98-12.8-5.97	17	109900	Asl	Q91YI0	RecName: Full=Argininosuccinate lyase; Short=ASAL; AltName: Full=Arginosuccinase	Argininosuccinate lyase	Arginosuccinase	10090	MGI	MGI:88084	GO:0005634: nucleus (ISO) GO:0005737: cytoplasm (ISO) GO:0005741: mitochondrial outer membrane (ISO) GO:0005783: endoplasmic reticulum (ISO) GO:0043025: neuronal cell body (ISO) GO:0043204: perikaryon (ISO) GO:0048471: perinuclear region of cytoplasm (ISO) GO:0070852: cell body fiber (ISO)	GO:0005575;GO:0005622;GO:0005623;GO:0005634;GO:0005737;GO:0005739;GO:0005740;GO:0005741;GO:0005783;GO:0016020;GO:0019867;GO:0031090;GO:0031966;GO:0031967;GO:0031968;GO:0031975;GO:0042995;GO:0043005;GO:0043025;GO:0043204;GO:0043226;GO:0043227;GO:0043229;GO:0043231;GO:0044297;GO:0044422;GO:0044424;GO:0044429;GO:0044444;GO:0044446;GO:0044464;GO:0048471;GO:0070852;GO:0097458	http://amigo.geneontology.org/cgi-bin/amigo/visualize?inline=false&term_data={%22GO%3A0005783%22%3A%7B%22fill%22%3A%22%23ffff66%22%2C%22font%22%3A%22black%22%7D,%22GO%3A0005741%22%3A%7B%22fill%22%3A%22%23ffff66%22%2C%22font%22%3A%22black%22%7D,%22GO%3A0005737%22%3A%7B%22fill%22%3A%22%23ffff66%22%2C%22font%22%3A%22black%22%7D,%22GO%3A0043025%22%3A%7B%22fill%22%3A%22%23ffff66%22%2C%22font%22%3A%22b…	GO:0003824: catalytic activity (IEA) GO:0004056: argininosuccinate lyase activity (ISO) GO:0016829: lyase activity (IEA)	GO:0003674;GO:0003824;GO:0004056;GO:0016829;GO:0016840;GO:0016842	http://amigo.geneontology.org/cgi-bin/amigo/visualize?inline=false&term_data={%22GO%3A0016829%22%3A%7B%22fill%22%3A%22%23ffff66%22%2C%22font%22%3A%22black%22%7D,%22GO%3A0004056%22%3A%7B%22fill%22%3A%22%23ffff66%22%2C%22font%22%3A%22black%22%7D,%22GO%3A0003824%22%3A%7B%22fill%22%3A%22%23ffff66%22%2C%22font%22%3A%22black%22%7D}&format=png&mode=basic&term_data_type=json	GO:0000050: urea cycle (ISO) GO:0000053: argininosuccinate metabolic process (ISO) GO:0001889: liver development (ISO) GO:0006475: internal protein amino acid acetylation (ISO) GO:0006520: cellular amino acid metabolic process (IMP) GO:0006526: arginine biosynthetic process (IEA) GO:0007626: locomotory behavior (IMP) GO:0008652: cellular amino acid biosynthetic process (IEA) GO:0009791: post-embr…	GO:0000050;GO:0000053;GO:0001889;GO:0006082;GO:0006464;GO:0006473;GO:0006475;GO:0006520;GO:0006525;GO:0006526;GO:0006536;GO:0006541;GO:0006575;GO:0006591;GO:0006807;GO:0007275;GO:0007610;GO:0007626;GO:0008150;GO:0008152;GO:0008652;GO:0009058;GO:0009064;GO:0009084;GO:0009791;GO:0009987;GO:0016053;GO:0019538;GO:0019627;GO:0019676;GO:0019752;GO:0032501;GO:0032502;GO:0034641;GO:0036211;GO:0042450;GO:…	http://amigo.geneontology.org/cgi-bin/amigo/visualize?inline=false&term_data={%22GO%3A0008652%22%3A%7B%22fill%22%3A%22%23ffff66%22%2C%22font%22%3A%22black%22%7D,%22GO%3A0006475%22%3A%7B%22fill%22%3A%22%23ffff66%22%2C%22font%22%3A%22black%22%7D,%22GO%3A0000053%22%3A%7B%22fill%22%3A%22%23ffff66%22%2C%22font%22%3A%22black%22%7D,%22GO%3A0006526%22%3A%7B%22fill%22%3A%22%23ffff66%22%2C%22font%22%3A%22b…
492	0,160	Mascot	unnamed protein product [Mus musculus]	gi|110825702,gi|1589092,gi|74204627	39,601.4	-	FcLNPK-IDPSAPLDK	22.1-23	41.7-40.5	2	-	0	11532	Adh5	P28474	RecName: Full=Alcohol dehydrogenase class-3; AltName: Full=Alcohol dehydrogenase 2; AltName: Full=Alcohol dehydrogenase 5; AltName: Full=Alcohol dehydrogenase B2; Short=ADH-B2; AltName: Full=Alcohol dehydrogenase class-III; AltName: Full=Glutathione-dependent formaldehyde dehydrogenase; Short=FALDH; Short=FDH; Short=GSH-FDH; AltName: Full=S-(hydroxymethyl)glutathione dehydrogenase	Alcohol dehydrogenase class-3	S-(hydroxymethyl)glutathione dehydrogenase	10090	MGI	MGI:87929	GO:0005634: nucleus (ISO) GO:0005737: cytoplasm (ISO) GO:0005739: mitochondrion (IDA)	GO:0005575;GO:0005622;GO:0005623;GO:0005634;GO:0005737;GO:0005739;GO:0043226;GO:0043227;GO:0043229;GO:0043231;GO:0044424;GO:0044444;GO:0044464	http://amigo.geneontology.org/cgi-bin/amigo/visualize?inline=false&term_data={%22GO%3A0005737%22%3A%7B%22fill%22%3A%22%23ffff66%22%2C%22font%22%3A%22black%22%7D,%22GO%3A0005739%22%3A%7B%22fill%22%3A%22%23ffff66%22%2C%22font%22%3A%22black%22%7D,%22GO%3A0005634%22%3A%7B%22fill%22%3A%22%23ffff66%22%2C%22font%22%3A%22black%22%7D}&format=png&mode=basic&term_data_type=json	GO:0004022: alcohol dehydrogenase (NAD) activity (IDA,ISO) GO:0005504: fatty acid binding (ISO) GO:0008270: zinc ion binding (ISO) GO:0016491: oxidoreductase activity (IEA) GO:0018467: formaldehyde dehydrogenase activity (ISO) GO:0042803: protein homodimerization activity (IPI) GO:0046872: metal ion binding (IEA) GO:0051903: S-(hydroxymethyl)glutathione dehydrogenase activity (IMP)	GO:0003674;GO:0003824;GO:0004022;GO:0004029;GO:0005488;GO:0005504;GO:0005515;GO:0008270;GO:0008289;GO:0016491;GO:0016614;GO:0016616;GO:0016620;GO:0016903;GO:0018467;GO:0031406;GO:0033293;GO:0036094;GO:0042802;GO:0042803;GO:0043167;GO:0043168;GO:0043169;GO:0043177;GO:0046872;GO:0046914;GO:0046983;GO:0051903	http://amigo.geneontology.org/cgi-bin/amigo/visualize?inline=false&term_data={%22GO%3A0008270%22%3A%7B%22fill%22%3A%22%23ffff66%22%2C%22font%22%3A%22black%22%7D,%22GO%3A0051903%22%3A%7B%22fill%22%3A%22%23ffff66%22%2C%22font%22%3A%22black%22%7D,%22GO%3A0016491%22%3A%7B%22fill%22%3A%22%23ffff66%22%2C%22font%22%3A%22black%22%7D,%22GO%3A0018467%22%3A%7B%22fill%22%3A%22%23ffff66%22%2C%22font%22%3A%22b…	GO:0001523: retinoid metabolic process (IMP) GO:0003016: respiratory system process (IMP) GO:0006068: ethanol catabolic process (ISO) GO:0006069: ethanol oxidation (IEA) GO:0018119: peptidyl-cysteine S-nitrosylation (IMP) GO:0032496: response to lipopolysaccharide (IMP) GO:0045777: positive regulation of blood pressure (IMP) GO:0046294: formaldehyde catabolic process (IMP) GO:0051409: response to…	GO:0001523;GO:0002237;GO:0003008;GO:0003013;GO:0003016;GO:0006066;GO:0006067;GO:0006068;GO:0006069;GO:0006081;GO:0006464;GO:0006629;GO:0006720;GO:0006721;GO:0006950;GO:0007585;GO:0008015;GO:0008150;GO:0008152;GO:0008217;GO:0009056;GO:0009607;GO:0009617;GO:0009987;GO:0010033;GO:0016101;GO:0017014;GO:0018119;GO:0018193;GO:0018198;GO:0019538;GO:0032496;GO:0032501;GO:0033993;GO:0034308;GO:0034310;GO:…	http://amigo.geneontology.org/cgi-bin/amigo/visualize?inline=false&term_data={%22GO%3A0006069%22%3A%7B%22fill%22%3A%22%23ffff66%22%2C%22font%22%3A%22black%22%7D,%22GO%3A0045777%22%3A%7B%22fill%22%3A%22%23ffff66%22%2C%22font%22%3A%22black%22%7D,%22GO%3A0032496%22%3A%7B%22fill%22%3A%22%23ffff66%22%2C%22font%22%3A%22black%22%7D,%22GO%3A0055114%22%3A%7B%22fill%22%3A%22%23ffff66%22%2C%22font%22%3A%22b…
492	0,160	Omssa-Mascot	serine--pyruvate aminotransferase, mitochondrial [Mus musculus]	gi|111038130,gi|266618853,gi|74143647	45,894.9	ESLALIAEQGLENcWR-FFVKDPEIR-HLQEMGLK-IGLLGYNATTENVDR-LLLGPGPSNLAPR-LPTITTVTVPAGYNWR-LWGcEGETR-TKPVSFYTDITYLAK-VIHHTTPVTSLYcLR-VLAAGSLR-VLNAPPGISLISFNDK	-EmLQImEEIK-ESLALIAEQGLENcWR-FFVKDPEIR-HLQEMGLK-IGLLGYNATTENVDR-LLLGPGPSNLAPR-LWGcEGETR-TKPVSFYTDITYLAK-VAEALR-VLAAGSLR-VLNAPPGISLISFNDK	-46.6-77-32.3-39.1-103-54.7-54.8-20.2-45-41.1-59.9	-40.6-39.8-41.2-40.5-40.4-41-41.2-40.1-42.7-41.6-40.1	11	16.2-7.04-2.82-9.88-6.91-3.97-6.50-2.58-0.971-3.92-9.96	11	11611	Agxt	NP_057911	serine--pyruvate aminotransferase, mitochondrial	---	---	10090	MGI	MGI:1329033	GO:0005739: mitochondrion (ISO,TAS) GO:0005759: mitochondrial matrix (ISO) GO:0005777: peroxisome (ISO,TAS) GO:0005782: peroxisomal matrix (ISO)	GO:0005575;GO:0005622;GO:0005623;GO:0005737;GO:0005739;GO:0005759;GO:0005777;GO:0005782;GO:0031907;GO:0031974;GO:0042579;GO:0043226;GO:0043227;GO:0043229;GO:0043231;GO:0043233;GO:0044422;GO:0044424;GO:0044429;GO:0044438;GO:0044439;GO:0044444;GO:0044446;GO:0044464;GO:0070013	http://amigo.geneontology.org/cgi-bin/amigo/visualize?inline=false&term_data={%22GO%3A0005759%22%3A%7B%22fill%22%3A%22%23ffff66%22%2C%22font%22%3A%22black%22%7D,%22GO%3A0005777%22%3A%7B%22fill%22%3A%22%23ffff66%22%2C%22font%22%3A%22black%22%7D,%22GO%3A0005739%22%3A%7B%22fill%22%3A%22%23ffff66%22%2C%22font%22%3A%22black%22%7D,%22GO%3A0005782%22%3A%7B%22fill%22%3A%22%23ffff66%22%2C%22font%22%3A%22b…	GO:0003824: catalytic activity (IEA) GO:0004760: serine-pyruvate transaminase activity (ISO) GO:0005102: receptor binding (ISO) GO:0008453: alanine-glyoxylate transaminase activity (IMP,ISO) GO:0008483: transaminase activity (ISO) GO:0016597: amino acid binding (ISO) GO:0016740: transferase activity (IEA) GO:0030170: pyridoxal phosphate binding (ISO) GO:0042803: protein homodimerization activity …	GO:0003674;GO:0003824;GO:0004760;GO:0005102;GO:0005488;GO:0005515;GO:0008453;GO:0008483;GO:0016597;GO:0016740;GO:0016769;GO:0030170;GO:0031406;GO:0036094;GO:0042802;GO:0042803;GO:0043167;GO:0043168;GO:0043177;GO:0046983;GO:0048037	http://amigo.geneontology.org/cgi-bin/amigo/visualize?inline=false&term_data={%22GO%3A0016597%22%3A%7B%22fill%22%3A%22%23ffff66%22%2C%22font%22%3A%22black%22%7D,%22GO%3A0005102%22%3A%7B%22fill%22%3A%22%23ffff66%22%2C%22font%22%3A%22black%22%7D,%22GO%3A0004760%22%3A%7B%22fill%22%3A%22%23ffff66%22%2C%22font%22%3A%22black%22%7D,%22GO%3A0030170%22%3A%7B%22fill%22%3A%22%23ffff66%22%2C%22font%22%3A%22b…	GO:0006625: protein targeting to peroxisome (ISO) GO:0008152: metabolic process (IEA) GO:0009436: glyoxylate catabolic process (ISO) GO:0019265: glycine biosynthetic process, by transamination of glyoxylate (ISO) GO:0019448: L-cysteine catabolic process (ISO) GO:0042853: L-alanine catabolic process (ISO) GO:0042866: pyruvate biosynthetic process (ISO) GO:0046487: glyoxylate metabolic process (IMP…	GO:0000096;GO:0000098;GO:0006081;GO:0006082;GO:0006090;GO:0006520;GO:0006522;GO:0006524;GO:0006534;GO:0006544;GO:0006545;GO:0006605;GO:0006625;GO:0006790;GO:0006807;GO:0006810;GO:0006811;GO:0006820;GO:0006835;GO:0006886;GO:0006996;GO:0007031;GO:0008104;GO:0008150;GO:0008152;GO:0008652;GO:0009056;GO:0009058;GO:0009063;GO:0009069;GO:0009070;GO:0009071;GO:0009078;GO:0009080;GO:0009093;GO:0009436;GO:…	http://amigo.geneontology.org/cgi-bin/amigo/visualize?inline=false&term_data={%22GO%3A0042853%22%3A%7B%22fill%22%3A%22%23ffff66%22%2C%22font%22%3A%22black%22%7D,%22GO%3A0042866%22%3A%7B%22fill%22%3A%22%23ffff66%22%2C%22font%22%3A%22black%22%7D,%22GO%3A0006625%22%3A%7B%22fill%22%3A%22%23ffff66%22%2C%22font%22%3A%22black%22%7D,%22GO%3A0051384%22%3A%7B%22fill%22%3A%22%23ffff66%22%2C%22font%22%3A%22b…
492	0,160	Omssa-Mascot	RecName: Full=Alpha-methylacyl-CoA racemase; AltName: Full=2-methylacyl-CoA racemase	gi|13626101,gi|148671341,gi|16198363,gi|2145186,gi|46518506	41,701.1	FADVFAK-LGSTGENFLAR-LQLGPETLLQDNPK-TPAVPSAK	-FADVFAK-LGSTGENFLAR-TPAVPSAK	-28.4-67.6-29	-40.5-41.1-41	3	3.04-2.70-1.70-0.512	4	17117	Amacr	NP_032563	alpha-methylacyl-CoA racemase	---	---	10090	MGI	MGI:1098273	GO:0005737: cytoplasm (ISO) GO:0005739: mitochondrion (IDA,ISO) GO:0005777: peroxisome (ISO)	GO:0005575;GO:0005622;GO:0005623;GO:0005737;GO:0005739;GO:0005777;GO:0042579;GO:0043226;GO:0043227;GO:0043229;GO:0043231;GO:0044424;GO:0044444;GO:0044464	http://amigo.geneontology.org/cgi-bin/amigo/visualize?inline=false&term_data={%22GO%3A0005777%22%3A%7B%22fill%22%3A%22%23ffff66%22%2C%22font%22%3A%22black%22%7D,%22GO%3A0005737%22%3A%7B%22fill%22%3A%22%23ffff66%22%2C%22font%22%3A%22black%22%7D,%22GO%3A0005739%22%3A%7B%22fill%22%3A%22%23ffff66%22%2C%22font%22%3A%22black%22%7D}&format=png&mode=basic&term_data_type=json	GO:0003824: catalytic activity (IEA) GO:0005102: receptor binding (ISO) GO:0008111: alpha-methylacyl-CoA racemase activity (ISO,TAS) GO:0016853: isomerase activity (IEA)	GO:0003674;GO:0003824;GO:0005102;GO:0005488;GO:0005515;GO:0008111;GO:0016853;GO:0016854	http://amigo.geneontology.org/cgi-bin/amigo/visualize?inline=false&term_data={%22GO%3A0008111%22%3A%7B%22fill%22%3A%22%23ffff66%22%2C%22font%22%3A%22black%22%7D,%22GO%3A0005102%22%3A%7B%22fill%22%3A%22%23ffff66%22%2C%22font%22%3A%22black%22%7D,%22GO%3A0016853%22%3A%7B%22fill%22%3A%22%23ffff66%22%2C%22font%22%3A%22black%22%7D,%22GO%3A0003824%22%3A%7B%22fill%22%3A%22%23ffff66%22%2C%22font%22%3A%22b…	GO:0006699: bile acid biosynthetic process (ISO) GO:0008152: metabolic process (IEA) GO:0008206: bile acid metabolic process (ISO) GO:0008300: isoprenoid catabolic process (TAS)	GO:0006082;GO:0006629;GO:0006694;GO:0006699;GO:0006720;GO:0008150;GO:0008152;GO:0008202;GO:0008206;GO:0008300;GO:0008610;GO:0009056;GO:0009058;GO:0009987;GO:0016042;GO:0016053;GO:0019752;GO:0032787;GO:0043436;GO:0044237;GO:0044238;GO:0044242;GO:0044248;GO:0044249;GO:0044255;GO:0044281;GO:0044283;GO:0044710;GO:0044711;GO:0046394;GO:0071704;GO:0072330;GO:1901360;GO:1901362;GO:1901575;GO:1901576	http://amigo.geneontology.org/cgi-bin/amigo/visualize?inline=false&term_data={%22GO%3A0008152%22%3A%7B%22fill%22%3A%22%23ffff66%22%2C%22font%22%3A%22black%22%7D,%22GO%3A0008300%22%3A%7B%22fill%22%3A%22%23ffff66%22%2C%22font%22%3A%22black%22%7D,%22GO%3A0008206%22%3A%7B%22fill%22%3A%22%23ffff66%22%2C%22font%22%3A%22black%22%7D,%22GO%3A0006699%22%3A%7B%22fill%22%3A%22%23ffff66%22%2C%22font%22%3A%22b…
492	0,160	Omssa-Mascot	carbonic anhydrase 3, isoform CRA_b [Mus musculus]	gi|148673185,gi|30581036	31,200.8	GEFQILLDALDK-QPDGIAVVGIFLK	-GEFQILLDALDK-QPDGIAVVGIFLK	-90.5-49.6	-40.9-40.7	2	13.5-1.07	2	12350	Car3	P16015	RecName: Full=Carbonic anhydrase 3; AltName: Full=Carbonate dehydratase III; AltName: Full=Carbonic anhydrase III; Short=CA-III	Carbonic anhydrase 3	Carbonic anhydrase III	10090	MGI	MGI:88270	GO:0005737: cytoplasm (IEA) GO:0005829: cytosol (ISO)	GO:0005575;GO:0005622;GO:0005623;GO:0005737;GO:0005829;GO:0044424;GO:0044444;GO:0044464	http://amigo.geneontology.org/cgi-bin/amigo/visualize?inline=false&term_data={%22GO%3A0005737%22%3A%7B%22fill%22%3A%22%23ffff66%22%2C%22font%22%3A%22black%22%7D,%22GO%3A0005829%22%3A%7B%22fill%22%3A%22%23ffff66%22%2C%22font%22%3A%22black%22%7D}&format=png&mode=basic&term_data_type=json	GO:0004089: carbonate dehydratase activity (IEA) GO:0008270: zinc ion binding (IEA) GO:0016151: nickel cation binding (IDA) GO:0016829: lyase activity (IEA) GO:0046872: metal ion binding (IEA)	GO:0003674;GO:0003824;GO:0004089;GO:0005488;GO:0008270;GO:0016151;GO:0016829;GO:0016835;GO:0016836;GO:0043167;GO:0043169;GO:0046872;GO:0046914	http://amigo.geneontology.org/cgi-bin/amigo/visualize?inline=false&term_data={%22GO%3A0016829%22%3A%7B%22fill%22%3A%22%23ffff66%22%2C%22font%22%3A%22black%22%7D,%22GO%3A0004089%22%3A%7B%22fill%22%3A%22%23ffff66%22%2C%22font%22%3A%22black%22%7D,%22GO%3A0008270%22%3A%7B%22fill%22%3A%22%23ffff66%22%2C%22font%22%3A%22black%22%7D,%22GO%3A0016151%22%3A%7B%22fill%22%3A%22%23ffff66%22%2C%22font%22%3A%22b…	GO:0006730: one-carbon metabolic process (IEA) GO:0006979: response to oxidative stress (ISO)	GO:0006730;GO:0006950;GO:0006979;GO:0008150;GO:0008152;GO:0009987;GO:0044237;GO:0044281;GO:0044710;GO:0050896	http://amigo.geneontology.org/cgi-bin/amigo/visualize?inline=false&term_data={%22GO%3A0006730%22%3A%7B%22fill%22%3A%22%23ffff66%22%2C%22font%22%3A%22black%22%7D,%22GO%3A0006979%22%3A%7B%22fill%22%3A%22%23ffff66%22%2C%22font%22%3A%22black%22%7D}&format=png&mode=basic&term_data_type=json
492	0,160	Omssa	platelet-activating factor acetylhydrolase 2 [Mus musculus]	gi|148698065,gi|19684148,gi|225579137,gi|51701830,gi|74184309	43,603.0	GTLDPYESQEVMVR-TVVNVFPGGLDLMTLK	-	-	-	0	5.39-6.88	2	100163	Pafah2	NP_598641	platelet-activating factor acetylhydrolase 2, cytoplasmic	---	---	10090	MGI	MGI:2140321	GO:0005737: cytoplasm (IEA)	GO:0005575;GO:0005622;GO:0005623;GO:0005737;GO:0044424;GO:0044464	http://amigo.geneontology.org/cgi-bin/amigo/visualize?inline=false&term_data={%22GO%3A0005737%22%3A%7B%22fill%22%3A%22%23ffff66%22%2C%22font%22%3A%22black%22%7D}&format=png&mode=basic&term_data_type=json	GO:0003847: 1-alkyl-2-acetylglycerophosphocholine esterase activity (ISO) GO:0016787: hydrolase activity (IEA)	GO:0003674;GO:0003824;GO:0003847;GO:0016787;GO:0016788;GO:0052689	http://amigo.geneontology.org/cgi-bin/amigo/visualize?inline=false&term_data={%22GO%3A0003847%22%3A%7B%22fill%22%3A%22%23ffff66%22%2C%22font%22%3A%22black%22%7D,%22GO%3A0016787%22%3A%7B%22fill%22%3A%22%23ffff66%22%2C%22font%22%3A%22black%22%7D}&format=png&mode=basic&term_data_type=json	GO:0006629: lipid metabolic process (IEA) GO:0016042: lipid catabolic process (IEA) GO:0043066: negative regulation of apoptotic process (ISO)	GO:0006629;GO:0006915;GO:0008150;GO:0008152;GO:0008219;GO:0009056;GO:0009987;GO:0010941;GO:0012501;GO:0016042;GO:0016265;GO:0042981;GO:0043066;GO:0043067;GO:0043069;GO:0044238;GO:0044699;GO:0044710;GO:0044763;GO:0048519;GO:0048523;GO:0050789;GO:0050794;GO:0060548;GO:0065007;GO:0071704;GO:1901575	http://amigo.geneontology.org/cgi-bin/amigo/visualize?inline=false&term_data={%22GO%3A0016042%22%3A%7B%22fill%22%3A%22%23ffff66%22%2C%22font%22%3A%22black%22%7D,%22GO%3A0043066%22%3A%7B%22fill%22%3A%22%23ffff66%22%2C%22font%22%3A%22black%22%7D,%22GO%3A0006629%22%3A%7B%22fill%22%3A%22%23ffff66%22%2C%22font%22%3A%22black%22%7D}&format=png&mode=basic&term_data_type=json
492	0,160	Omssa-Mascot	mCG16687, isoform CRA_f [Mus musculus]	gi|148670087	41,451.9	HGSNLEAMGK-IDEFPR-ILVTLLHTLER-SDPVVIVSAAR-VAVLSQNR-VNIDGGAIALGHPLGASGcR	-ELGLNPEK-HGSNLEAMGK-IDEFPR-SDPVVIVSAAR-VAVLSQNR-VNIDGGAIALGHPLGASGcR	-29-72.3-27.7-60.4-57-48	-40.7-41.4-42.2-43.7-41.3-39.8	6	10.2-1.54-5.87-4.42-5.37-9.89	6	---	---	EDL02034	mCG16687, isoform CRA_f	---	---	10090	---	---	---	---	---	---	---	---	---	---	---
400	0,165	Omssa-Mascot	RecName: Full=Aldehyde dehydrogenase, mitochondrial; AltName: Full=AHD-M1; AltName: Full=ALDH class 2; AltName: Full=ALDH-E2; AltName: Full=ALDHI; Flags: Precursor	gi|1352250,gi|74181365,gi|74213579,gi|74226796	56,519.6	AAFQLGSPWR-DGMTIAK-EAGFPPGVVNIVPGFGPTAGAAIASHEGVDK-EEIFGPVmQILK-ELGEYGLQAYTEVK-GYFIQPTVFGDVK-ILGYIK-LADLIER-LGPALATGNVVVmK-LLcGGGAAADR-TEQGPQVDETQFK-TFPTVNPSTGEVIcQVAEGNKEDVDK-TFVQENVYDEFVER-TIEEVVGR-VAEQTPLTALYVANLIK-VTLELGGK-VVGNPFDSR-YGLAAAVFTK-YYAGWADK	-AAFQLGSPWR-DGMTIAK-EAGFPPGVVNIVPGFGPTAGAAIASHEGVDK-EEIFGPVmQILK-ELGEYGLQAYTEVK-GYFIQPTVFGDVK-ILGYIK-LADLIER-LGPALATGNVVVmK-LLcGGGAAADR-TEQGPQVDETQFK-TFVQENVYDEFVER-TIEEVVGR-TIPIDGDFFSYTR-VAEQTPLTALYVANLIK-VTLELGGK-VVGNPFDSR-YGLAAAVFTK-YYAGWADK	-64-55.1-24.4-55.3-90.5-56.4-42-34.2-82.8-70.3-80.1-105-51.7-30.2-81.3-47.2-68-71.1-39.6	-41.5-42.4-37.5-40.6-40.2-40.5-41.8-41.6-40.6-41.8-40.3-40-42-40.4-40.2-42.1-41.9-40.9-41.6	19	4.42-1.84-6.99-8.33-12.3-10.5-1.66-2.73-9.96-8.64-11.5-2.33-14.9-4.39-14.2-0.819-6.15-10.0-5.05	19	11669	Aldh2	P47738	RecName: Full=Aldehyde dehydrogenase, mitochondrial; AltName: Full=AHD-M1; AltName: Full=ALDH class 2; AltName: Full=ALDH-E2; AltName: Full=ALDHI; Flags: Precursor	Aldehyde dehydrogenase, mitochondrial	ALDHI	10090	---	---	---	---	---	---	---	---	---	---	---
400	0,165	Omssa-Mascot	4-trimethylaminobutyraldehyde dehydrogenase [Mus musculus]	gi|115334671,gi|157060217,gi|74211916,gi|74212091,gi|74223114,gi|74227153,gi|78099319	55,869.7	AFEPATGR-EQGATVLcGGEVYVPEDPK-EVNLAVENAK-ISFTGSVPTGVK-mGPLINAPHLER-VEPVDASGTEK-VIATFAcSGEK	-AFEPATGR-FINEVVK-ISFTGSVPTGVK-VEPVDASGTEK-VIATFAcSGEK	-32.6-30.6-35.7-38.2-37.8	-42.1-42.1-41-41.3-40.5	5	1.06-7.71-3.46-2.20-1.46-5.01-3.96	7	56752	Aldh9a1	NP_064377	4-trimethylaminobutyraldehyde dehydrogenase precursor	---	---	10090	MGI	MGI:1861622	GO:0005737: cytoplasm (ISO) GO:0005739: mitochondrion (IDA) GO:0005829: cytosol (IDA,ISO) GO:0005886: plasma membrane (ISO)	GO:0005575;GO:0005622;GO:0005623;GO:0005737;GO:0005739;GO:0005829;GO:0005886;GO:0016020;GO:0043226;GO:0043227;GO:0043229;GO:0043231;GO:0044424;GO:0044444;GO:0044464;GO:0071944	http://amigo.geneontology.org/cgi-bin/amigo/visualize?inline=false&term_data={%22GO%3A0005737%22%3A%7B%22fill%22%3A%22%23ffff66%22%2C%22font%22%3A%22black%22%7D,%22GO%3A0005829%22%3A%7B%22fill%22%3A%22%23ffff66%22%2C%22font%22%3A%22black%22%7D,%22GO%3A0005739%22%3A%7B%22fill%22%3A%22%23ffff66%22%2C%22font%22%3A%22black%22%7D,%22GO%3A0005886%22%3A%7B%22fill%22%3A%22%23ffff66%22%2C%22font%22%3A%22b…	GO:0004029: aldehyde dehydrogenase (NAD) activity (ISO) GO:0016491: oxidoreductase activity (IEA) GO:0016620: oxidoreductase activity, acting on the aldehyde or oxo group of donors, NAD or NADP as acceptor (IDA) GO:0019145: aminobutyraldehyde dehydrogenase activity (ISO) GO:0042803: protein homodimerization activity (ISO) GO:0043176: amine binding (ISO) GO:0047105: 4-trimethylammoniobutyraldehyde…	GO:0000166;GO:0003674;GO:0003824;GO:0004029;GO:0005488;GO:0005515;GO:0016491;GO:0016620;GO:0016903;GO:0019145;GO:0036094;GO:0042802;GO:0042803;GO:0043176;GO:0046983;GO:0047105;GO:0048037;GO:0050662;GO:0051287;GO:0097159;GO:1901265;GO:1901363	http://amigo.geneontology.org/cgi-bin/amigo/visualize?inline=false&term_data={%22GO%3A0047105%22%3A%7B%22fill%22%3A%22%23ffff66%22%2C%22font%22%3A%22black%22%7D,%22GO%3A0019145%22%3A%7B%22fill%22%3A%22%23ffff66%22%2C%22font%22%3A%22black%22%7D,%22GO%3A0043176%22%3A%7B%22fill%22%3A%22%23ffff66%22%2C%22font%22%3A%22black%22%7D,%22GO%3A0016491%22%3A%7B%22fill%22%3A%22%23ffff66%22%2C%22font%22%3A%22b…	GO:0006081: cellular aldehyde metabolic process (ISO) GO:0008152: metabolic process (IEA) GO:0009437: carnitine metabolic process (IDA) GO:0042136: neurotransmitter biosynthetic process (ISO) GO:0055114: oxidation-reduction process (IDA,ISO)	GO:0001505;GO:0003008;GO:0006081;GO:0006082;GO:0006577;GO:0006807;GO:0007154;GO:0007267;GO:0007268;GO:0008150;GO:0008152;GO:0009058;GO:0009437;GO:0009987;GO:0019226;GO:0019752;GO:0023052;GO:0032501;GO:0032787;GO:0034641;GO:0035637;GO:0042133;GO:0042136;GO:0043436;GO:0044237;GO:0044249;GO:0044281;GO:0044699;GO:0044700;GO:0044707;GO:0044710;GO:0044763;GO:0050877;GO:0055114;GO:0065007;GO:0065008;GO:…	http://amigo.geneontology.org/cgi-bin/amigo/visualize?inline=false&term_data={%22GO%3A0055114%22%3A%7B%22fill%22%3A%22%23ffff66%22%2C%22font%22%3A%22black%22%7D,%22GO%3A0006081%22%3A%7B%22fill%22%3A%22%23ffff66%22%2C%22font%22%3A%22black%22%7D,%22GO%3A0042136%22%3A%7B%22fill%22%3A%22%23ffff66%22%2C%22font%22%3A%22black%22%7D,%22GO%3A0008152%22%3A%7B%22fill%22%3A%22%23ffff66%22%2C%22font%22%3A%22b…
400	0,165	Omssa-Mascot	RecName: Full=Alanine aminotransferase 1; Short=ALT1; AltName: Full=Glutamate pyruvate transaminase 1; Short=GPT 1; AltName: Full=Glutamic--alanine transaminase 1; AltName: Full=Glutamic--pyruvic transaminase 1	gi|46576612	55,124.7	ALELEQELR-VLTLDTMNPcVR	-ALELEQELR-VLTLDTMNPcVR	-49.7-47.9	-41.7-41.6	2	5.88-4.00	2	76282	Gpt	Q8QZR5	RecName: Full=Alanine aminotransferase 1; Short=ALT1; AltName: Full=Glutamate pyruvate transaminase 1; Short=GPT 1; AltName: Full=Glutamic--alanine transaminase 1; AltName: Full=Glutamic--pyruvic transaminase 1	Alanine aminotransferase 1	Glutamic--pyruvic transaminase 1	10090	MGI	MGI:95802	GO:0005737: cytoplasm (IEA)	GO:0005575;GO:0005622;GO:0005623;GO:0005737;GO:0044424;GO:0044464	http://amigo.geneontology.org/cgi-bin/amigo/visualize?inline=false&term_data={%22GO%3A0005737%22%3A%7B%22fill%22%3A%22%23ffff66%22%2C%22font%22%3A%22black%22%7D}&format=png&mode=basic&term_data_type=json	GO:0003824: catalytic activity (IEA) GO:0004021: L-alanine:2-oxoglutarate aminotransferase activity (ISO) GO:0008483: transaminase activity (IEA) GO:0016740: transferase activity (IEA) GO:0030170: pyridoxal phosphate binding (IEA)	GO:0003674;GO:0003824;GO:0004021;GO:0005488;GO:0008483;GO:0016740;GO:0016769;GO:0030170;GO:0043167;GO:0043168;GO:0047635;GO:0048037	http://amigo.geneontology.org/cgi-bin/amigo/visualize?inline=false&term_data={%22GO%3A0004021%22%3A%7B%22fill%22%3A%22%23ffff66%22%2C%22font%22%3A%22black%22%7D,%22GO%3A0030170%22%3A%7B%22fill%22%3A%22%23ffff66%22%2C%22font%22%3A%22black%22%7D,%22GO%3A0003824%22%3A%7B%22fill%22%3A%22%23ffff66%22%2C%22font%22%3A%22black%22%7D,%22GO%3A0008483%22%3A%7B%22fill%22%3A%22%23ffff66%22%2C%22font%22%3A%22b…	GO:0009058: biosynthetic process (IEA)	GO:0008150;GO:0008152;GO:0009058	http://amigo.geneontology.org/cgi-bin/amigo/visualize?inline=false&term_data={%22GO%3A0009058%22%3A%7B%22fill%22%3A%22%23ffff66%22%2C%22font%22%3A%22black%22%7D}&format=png&mode=basic&term_data_type=json
400	0,165	Omssa-Mascot	unnamed protein product [Mus musculus]	gi|12845885,gi|67846103	52,614.4	IQSAVATLR-LIIAGTScYSR	-IQSAVATLR-LIIAGTScYSR-QAMTTEFK-YSEGYPGQR	-32.1-79.8-40.5-25.6	-41.6-40.7-40.5-41.5	4	0.679-9.00	2	20425	Shmt1	NP_033197	serine hydroxymethyltransferase, cytosolic	---	---	10090	MGI	MGI:98299	GO:0005634: nucleus (ISO) GO:0005737: cytoplasm (ISO) GO:0005739: mitochondrion (IDA) GO:0005829: cytosol (ISO)	GO:0005575;GO:0005622;GO:0005623;GO:0005634;GO:0005737;GO:0005739;GO:0005829;GO:0043226;GO:0043227;GO:0043229;GO:0043231;GO:0044424;GO:0044444;GO:0044464	http://amigo.geneontology.org/cgi-bin/amigo/visualize?inline=false&term_data={%22GO%3A0005737%22%3A%7B%22fill%22%3A%22%23ffff66%22%2C%22font%22%3A%22black%22%7D,%22GO%3A0005829%22%3A%7B%22fill%22%3A%22%23ffff66%22%2C%22font%22%3A%22black%22%7D,%22GO%3A0005739%22%3A%7B%22fill%22%3A%22%23ffff66%22%2C%22font%22%3A%22black%22%7D,%22GO%3A0005634%22%3A%7B%22fill%22%3A%22%23ffff66%22%2C%22font%22%3A%22b…	GO:0003824: catalytic activity (IEA) GO:0004372: glycine hydroxymethyltransferase activity (ISO) GO:0008732: L-allo-threonine aldolase activity (ISO) GO:0016597: amino acid binding (ISO) GO:0016740: transferase activity (IEA) GO:0030170: pyridoxal phosphate binding (ISO) GO:0042802: identical protein binding (ISO) GO:0042803: protein homodimerization activity (ISO)	GO:0003674;GO:0003824;GO:0004372;GO:0004793;GO:0005488;GO:0005515;GO:0008732;GO:0016597;GO:0016740;GO:0016741;GO:0016742;GO:0016829;GO:0016830;GO:0016832;GO:0030170;GO:0031406;GO:0036094;GO:0042802;GO:0042803;GO:0043167;GO:0043168;GO:0043177;GO:0046983;GO:0048037	http://amigo.geneontology.org/cgi-bin/amigo/visualize?inline=false&term_data={%22GO%3A0016597%22%3A%7B%22fill%22%3A%22%23ffff66%22%2C%22font%22%3A%22black%22%7D,%22GO%3A0008732%22%3A%7B%22fill%22%3A%22%23ffff66%22%2C%22font%22%3A%22black%22%7D,%22GO%3A0030170%22%3A%7B%22fill%22%3A%22%23ffff66%22%2C%22font%22%3A%22black%22%7D,%22GO%3A0042802%22%3A%7B%22fill%22%3A%22%23ffff66%22%2C%22font%22%3A%22b…	GO:0006544: glycine metabolic process (ISO) GO:0006545: glycine biosynthetic process (ISO) GO:0006563: L-serine metabolic process (IEA) GO:0006565: L-serine catabolic process (ISO) GO:0006730: one-carbon metabolic process (IEA) GO:0009113: purine nucleobase biosynthetic process (ISO) GO:0019264: glycine biosynthetic process from serine (ISO) GO:0046655: folic acid metabolic process (ISO) GO:00512…	GO:0006082;GO:0006139;GO:0006144;GO:0006461;GO:0006520;GO:0006544;GO:0006545;GO:0006563;GO:0006565;GO:0006575;GO:0006725;GO:0006730;GO:0006732;GO:0006760;GO:0006766;GO:0006767;GO:0006807;GO:0008150;GO:0008152;GO:0008652;GO:0009056;GO:0009058;GO:0009063;GO:0009069;GO:0009070;GO:0009071;GO:0009112;GO:0009113;GO:0009987;GO:0016043;GO:0016053;GO:0016054;GO:0018130;GO:0019264;GO:0019438;GO:0019752;GO:…	http://amigo.geneontology.org/cgi-bin/amigo/visualize?inline=false&term_data={%22GO%3A0006565%22%3A%7B%22fill%22%3A%22%23ffff66%22%2C%22font%22%3A%22black%22%7D,%22GO%3A0009113%22%3A%7B%22fill%22%3A%22%23ffff66%22%2C%22font%22%3A%22black%22%7D,%22GO%3A0006544%22%3A%7B%22fill%22%3A%22%23ffff66%22%2C%22font%22%3A%22black%22%7D,%22GO%3A0046655%22%3A%7B%22fill%22%3A%22%23ffff66%22%2C%22font%22%3A%22b…
514	0,168	Mascot	Fructose-1,6-bisphosphatase [Mus musculus]	gi|9188053	4,122.8	-	IAGSTNVTGDQVK-KLDILSNDLVINMLK-LDILSNDLVINMLK	40.9-106-71.8	41-40.2-40.2	3	-	0	14121	Fbp1	CAB97174	Fructose-1,6-bisphosphatase	---	---	10090	---	---	---	---	---	---	---	---	---	---	---
514	0,168	Omssa-Mascot	RecName: Full=Fructose-1,6-bisphosphatase 1; Short=FBPase 1; AltName: Full=D-fructose-1,6-bisphosphate 1-phosphohydrolase 1	gi|14547989	36,895.8	AGGLATTGDKDILDIVPTEIHQK-aNHAPFETDISTLTR-APVVMGSSEDVQEFLEIYR-DFDPAINEYLQR-DILDIVPTEIHQK-FPPDGSAPYGAR-FVmEQGR-GNIYSLNEGYAK-KFPPDGSAPYGAR-KGNIYSLNEGYAK-KLDILSNDLVINMLK-LDILSNDLVINMLK-LLYEcNPIAYVMEK-QAGIAQLYGIAGSTNVTGDQVK-SSYATcVLVSEENTNAIIIEPEKR-STDEPSEKDALQPGR-TLVYGGIFLYPANK-YVGSMVADIHR	-AGGLATTGDKDILDIVPTEIHQK-AISSAVR-aNHAPFETDISTLTR-APVVMGSSEDVQEFLEIYR-DFDPAINEYLQR-FPPDGSAPYGAR-FVMEQGR-GNIYSLNEGYAK-KFPPDGSAPYGAR-KGNIYSLNEGYAK-KLDILSNDLVINMLK-LDILSNDLVINMLK-LLYEcNPIAYVMEK-SSYATcVLVSEENTNAIIIEPEKR-STDEPSEKDALQPGR-TLVYGGIFLYPANK-YVGSMVADIHR	-39.2-36-77-58.6-80.9-67.2-40.8-79.9-45.6-40.1-106-71.8-87.3-31.1-69.6-62.9-35.9	-38.8-43-40.1-39.4-40.3-41-41.2-40.7-40.7-40.6-40.2-40.2-39.9-38.4-40.2-40.3-40.6	17	13.9-9.67-16.2-14.1-0.348-7.34-3.45-11.0-3.62-9.87-18.3-13.6-16.9-11.0-5.50-8.90-12.4-8.26	18	14121	Fbp1	Q9QXD6	RecName: Full=Fructose-1,6-bisphosphatase 1; Short=FBPase 1; AltName: Full=D-fructose-1,6-bisphosphate 1-phosphohydrolase 1	Fructose-1,6-bisphosphatase 1	D-fructose-1,6-bisphosphate 1-phosphohydrolase 1	10090	MGI	MGI:95492	GO:0005737: cytoplasm (ISO) GO:0005829: cytosol (ISO)	GO:0005575;GO:0005622;GO:0005623;GO:0005737;GO:0005829;GO:0044424;GO:0044444;GO:0044464	http://amigo.geneontology.org/cgi-bin/amigo/visualize?inline=false&term_data={%22GO%3A0005737%22%3A%7B%22fill%22%3A%22%23ffff66%22%2C%22font%22%3A%22black%22%7D,%22GO%3A0005829%22%3A%7B%22fill%22%3A%22%23ffff66%22%2C%22font%22%3A%22black%22%7D}&format=png&mode=basic&term_data_type=json	GO:0003824: catalytic activity (IEA) GO:0016208: AMP binding (ISO) GO:0016787: hydrolase activity (IEA) GO:0042132: fructose 1,6-bisphosphate 1-phosphatase activity (ISO) GO:0042578: phosphoric ester hydrolase activity (IEA) GO:0042802: identical protein binding (ISO) GO:0046872: metal ion binding (ISO) GO:0048029: monosaccharide binding (ISO)	GO:0000166;GO:0001882;GO:0001883;GO:0003674;GO:0003824;GO:0005488;GO:0005515;GO:0016208;GO:0016787;GO:0016788;GO:0016791;GO:0017076;GO:0019203;GO:0030246;GO:0030554;GO:0032549;GO:0032550;GO:0032553;GO:0032555;GO:0032559;GO:0036094;GO:0042132;GO:0042578;GO:0042802;GO:0043167;GO:0043168;GO:0043169;GO:0046872;GO:0048029;GO:0050308;GO:0097159;GO:0097367;GO:1901265;GO:1901363	http://amigo.geneontology.org/cgi-bin/amigo/visualize?inline=false&term_data={%22GO%3A0016787%22%3A%7B%22fill%22%3A%22%23ffff66%22%2C%22font%22%3A%22black%22%7D,%22GO%3A0048029%22%3A%7B%22fill%22%3A%22%23ffff66%22%2C%22font%22%3A%22black%22%7D,%22GO%3A0042132%22%3A%7B%22fill%22%3A%22%23ffff66%22%2C%22font%22%3A%22black%22%7D,%22GO%3A0016208%22%3A%7B%22fill%22%3A%22%23ffff66%22%2C%22font%22%3A%22b…	GO:0005975: carbohydrate metabolic process (ISO) GO:0006002: fructose 6-phosphate metabolic process (ISO) GO:0006094: gluconeogenesis (ISO) GO:0006111: regulation of gluconeogenesis (ISO) GO:0008152: metabolic process (IEA) GO:0016311: dephosphorylation (ISO) GO:0030308: negative regulation of cell growth (ISO) GO:0035690: cellular response to drug (ISO) GO:0045820: negative regulation of glycoly…	GO:0001558;GO:0005975;GO:0005996;GO:0006002;GO:0006006;GO:0006007;GO:0006091;GO:0006094;GO:0006096;GO:0006109;GO:0006110;GO:0006111;GO:0006461;GO:0006793;GO:0006796;GO:0007154;GO:0007165;GO:0007264;GO:0007265;GO:0008150;GO:0008152;GO:0009056;GO:0009058;GO:0009889;GO:0009892;GO:0009894;GO:0009895;GO:0009966;GO:0009968;GO:0009987;GO:0010035;GO:0010038;GO:0010565;GO:0010605;GO:0010646;GO:0010648;GO:…	http://amigo.geneontology.org/cgi-bin/amigo/visualize?inline=false&term_data={%22GO%3A0071286%22%3A%7B%22fill%22%3A%22%23ffff66%22%2C%22font%22%3A%22black%22%7D,%22GO%3A0046580%22%3A%7B%22fill%22%3A%22%23ffff66%22%2C%22font%22%3A%22black%22%7D,%22GO%3A0035690%22%3A%7B%22fill%22%3A%22%23ffff66%22%2C%22font%22%3A%22black%22%7D,%22GO%3A0006111%22%3A%7B%22fill%22%3A%22%23ffff66%22%2C%22font%22%3A%22b…
348	0,169	Mascot	triacylglycerol hydrolase [Mus musculus]	gi|14269427,gi|148679149,gi|57013389	61,869.8	-	APEEILAEK-EVSFWAELR-FAPPQPAEPWSFVK-FWANFAR-ISENMIPVVAEK-LDLLGNPK-LGIWGFFSTGDEHSR-LNLFK-NLFHR-QKTEDELLETSLK-SFSTVPYIVGINK-TANSLLWK-TEDELLETSLK-YLGGTDDLTK	62-56.1-44-40.9-80-49.6-24.1-33.1-25.1-57.4-58.8-56-58.5-39	41.4-41.2-40.2-40.6-40.9-40.5-40.5-43.2-41.6-40.5-41.7-42.1-40.9-41.1	14	-	0	104158	Ces1d	Q8VCT4	RecName: Full=Carboxylesterase 1D; AltName: Full=Carboxylesterase 3; AltName: Full=Fatty acid ethyl ester synthase; Short=FAEE synthase; AltName: Full=Triacylglycerol hydrolase; Short=TGH; Flags: Precursor	Carboxylesterase 1D	Triacylglycerol hydrolase	10090	MGI	MGI:2148202	GO:0005737: cytoplasm (IEA) GO:0005783: endoplasmic reticulum (TAS) GO:0005788: endoplasmic reticulum lumen (IDA) GO:0005811: lipid particle (IDA) GO:0005829: cytosol (IDA)	GO:0005575;GO:0005622;GO:0005623;GO:0005737;GO:0005783;GO:0005788;GO:0005811;GO:0005829;GO:0031974;GO:0043226;GO:0043227;GO:0043229;GO:0043231;GO:0043233;GO:0044422;GO:0044424;GO:0044432;GO:0044444;GO:0044446;GO:0044464;GO:0070013	http://amigo.geneontology.org/cgi-bin/amigo/visualize?inline=false&term_data={%22GO%3A0005788%22%3A%7B%22fill%22%3A%22%23ffff66%22%2C%22font%22%3A%22black%22%7D,%22GO%3A0005783%22%3A%7B%22fill%22%3A%22%23ffff66%22%2C%22font%22%3A%22black%22%7D,%22GO%3A0005737%22%3A%7B%22fill%22%3A%22%23ffff66%22%2C%22font%22%3A%22black%22%7D,%22GO%3A0005829%22%3A%7B%22fill%22%3A%22%23ffff66%22%2C%22font%22%3A%22b…	GO:0004771: sterol esterase activity (IDA) GO:0004806: triglyceride lipase activity (IDA) GO:0016787: hydrolase activity (IEA) GO:0030339: fatty-acyl-ethyl-ester synthase activity (IEA)	GO:0003674;GO:0003824;GO:0004771;GO:0004806;GO:0016298;GO:0016787;GO:0016788;GO:0030339;GO:0052689	http://amigo.geneontology.org/cgi-bin/amigo/visualize?inline=false&term_data={%22GO%3A0004771%22%3A%7B%22fill%22%3A%22%23ffff66%22%2C%22font%22%3A%22black%22%7D,%22GO%3A0030339%22%3A%7B%22fill%22%3A%22%23ffff66%22%2C%22font%22%3A%22black%22%7D,%22GO%3A0016787%22%3A%7B%22fill%22%3A%22%23ffff66%22%2C%22font%22%3A%22black%22%7D,%22GO%3A0004806%22%3A%7B%22fill%22%3A%22%23ffff66%22%2C%22font%22%3A%22b…	GO:0006629: lipid metabolic process (IEA) GO:0006637: acyl-CoA metabolic process (TAS) GO:0009636: response to toxic substance (TAS) GO:0016042: lipid catabolic process (IDA,NAS) GO:0019626: short-chain fatty acid catabolic process (IDA) GO:0034379: very-low-density lipoprotein particle assembly (IMP) GO:0046464: acylglycerol catabolic process (IDA)	GO:0006082;GO:0006629;GO:0006631;GO:0006637;GO:0006638;GO:0006639;GO:0006732;GO:0006793;GO:0008150;GO:0008152;GO:0009056;GO:0009062;GO:0009636;GO:0009987;GO:0016042;GO:0016043;GO:0016054;GO:0019626;GO:0019752;GO:0022607;GO:0032501;GO:0032787;GO:0034377;GO:0034379;GO:0035383;GO:0042221;GO:0043436;GO:0043933;GO:0044085;GO:0044237;GO:0044238;GO:0044242;GO:0044248;GO:0044255;GO:0044281;GO:0044282;GO:…	http://amigo.geneontology.org/cgi-bin/amigo/visualize?inline=false&term_data={%22GO%3A0019626%22%3A%7B%22fill%22%3A%22%23ffff66%22%2C%22font%22%3A%22black%22%7D,%22GO%3A0016042%22%3A%7B%22fill%22%3A%22%23ffff66%22%2C%22font%22%3A%22black%22%7D,%22GO%3A0009636%22%3A%7B%22fill%22%3A%22%23ffff66%22%2C%22font%22%3A%22black%22%7D,%22GO%3A0034379%22%3A%7B%22fill%22%3A%22%23ffff66%22%2C%22font%22%3A%22b…
348	0,169	Mascot	RecName: Full=Epoxide hydrolase 2; AltName: Full=Cytosolic epoxide hydrolase; Short=CEH; AltName: Full=Epoxide hydratase; AltName: Full=Soluble epoxide hydrolase; Short=SEH	gi|1708375,gi|563510,gi|74218511	62,498.8	-	EMVTFLDK-GPLNWYR	37.1-41.6	40.8-41.8	2	-	0	13850	Ephx2	P34914	RecName: Full=Epoxide hydrolase 2; AltName: Full=Cytosolic epoxide hydrolase; Short=CEH; AltName: Full=Epoxide hydratase; AltName: Full=Soluble epoxide hydrolase; Short=SEH	Epoxide hydrolase 2	Soluble epoxide hydrolase	10090	MGI	MGI:99500	GO:0005730: nucleolus (ISO) GO:0005737: cytoplasm (ISO) GO:0005777: peroxisome (ISO) GO:0005794: Golgi apparatus (ISO) GO:0005829: cytosol (ISO) GO:0005925: focal adhesion (ISO)	GO:0005575;GO:0005622;GO:0005623;GO:0005634;GO:0005730;GO:0005737;GO:0005777;GO:0005794;GO:0005829;GO:0005912;GO:0005924;GO:0005925;GO:0030054;GO:0030055;GO:0031974;GO:0031981;GO:0042579;GO:0043226;GO:0043227;GO:0043228;GO:0043229;GO:0043231;GO:0043232;GO:0043233;GO:0044422;GO:0044424;GO:0044428;GO:0044444;GO:0044446;GO:0044464;GO:0070013;GO:0070161	http://amigo.geneontology.org/cgi-bin/amigo/visualize?inline=false&term_data={%22GO%3A0005777%22%3A%7B%22fill%22%3A%22%23ffff66%22%2C%22font%22%3A%22black%22%7D,%22GO%3A0005737%22%3A%7B%22fill%22%3A%22%23ffff66%22%2C%22font%22%3A%22black%22%7D,%22GO%3A0005730%22%3A%7B%22fill%22%3A%22%23ffff66%22%2C%22font%22%3A%22black%22%7D,%22GO%3A0005829%22%3A%7B%22fill%22%3A%22%23ffff66%22%2C%22font%22%3A%22b…	GO:0000287: magnesium ion binding (ISO) GO:0003824: catalytic activity (IEA) GO:0004301: epoxide hydrolase activity (ISO) GO:0005102: receptor binding (ISO) GO:0015643: toxic substance binding (ISO) GO:0016787: hydrolase activity (IEA) GO:0016791: phosphatase activity (ISO) GO:0033885: 10-hydroxy-9-(phosphonooxy)octadecanoate phosphatase activity (IEA) GO:0042577: lipid phosphatase activity (ISO)…	GO:0000287;GO:0003674;GO:0003824;GO:0004301;GO:0005102;GO:0005488;GO:0005515;GO:0015643;GO:0016787;GO:0016788;GO:0016791;GO:0016801;GO:0016803;GO:0033885;GO:0042577;GO:0042578;GO:0042802;GO:0042803;GO:0043167;GO:0043169;GO:0046872;GO:0046983	http://amigo.geneontology.org/cgi-bin/amigo/visualize?inline=false&term_data={%22GO%3A0000287%22%3A%7B%22fill%22%3A%22%23ffff66%22%2C%22font%22%3A%22black%22%7D,%22GO%3A0015643%22%3A%7B%22fill%22%3A%22%23ffff66%22%2C%22font%22%3A%22black%22%7D,%22GO%3A0005102%22%3A%7B%22fill%22%3A%22%23ffff66%22%2C%22font%22%3A%22black%22%7D,%22GO%3A0016791%22%3A%7B%22fill%22%3A%22%23ffff66%22%2C%22font%22%3A%22b…	GO:0002539: prostaglandin production involved in inflammatory response (ISO) GO:0006629: lipid metabolic process (IEA) GO:0006954: inflammatory response (ISO) GO:0008152: metabolic process (IEA) GO:0009636: response to toxic substance (IEA) GO:0010628: positive regulation of gene expression (IDA,ISO) GO:0016311: dephosphorylation (ISO) GO:0019233: sensory perception of pain (ISO) GO:0019439: arom…	GO:0001676;GO:0002532;GO:0002538;GO:0002539;GO:0003008;GO:0003013;GO:0006066;GO:0006082;GO:0006629;GO:0006631;GO:0006725;GO:0006793;GO:0006796;GO:0006950;GO:0006952;GO:0006954;GO:0007600;GO:0008015;GO:0008150;GO:0008152;GO:0008202;GO:0008203;GO:0008217;GO:0009056;GO:0009611;GO:0009636;GO:0009698;GO:0009810;GO:0009893;GO:0009987;GO:0010467;GO:0010468;GO:0010604;GO:0010628;GO:0016125;GO:0016311;GO:…	http://amigo.geneontology.org/cgi-bin/amigo/visualize?inline=false&term_data={%22GO%3A0045777%22%3A%7B%22fill%22%3A%22%23ffff66%22%2C%22font%22%3A%22black%22%7D,%22GO%3A0009636%22%3A%7B%22fill%22%3A%22%23ffff66%22%2C%22font%22%3A%22black%22%7D,%22GO%3A0043651%22%3A%7B%22fill%22%3A%22%23ffff66%22%2C%22font%22%3A%22black%22%7D,%22GO%3A0046272%22%3A%7B%22fill%22%3A%22%23ffff66%22%2C%22font%22%3A%22b…
348	0,169	Omssa-Mascot	pyruvate kinase isozymes R/L isoform 2 [Mus musculus]	gi|153792772,gi|74146338	58,802.8	AAVIAVTR-GSQVLVTVDPK-GVNLPNAEVDLPGLSEQDLLDLR-IYIDDGLISLVVR	-GSQVLVTVDPK-IYIDDGLISLVVR	-26.3-91.1	-41.1-40.4	2	1.25-3.69-11.8-15.6	4	18770	Pklr	NP_001093249	pyruvate kinase isozymes R/L isoform 2	---	---	10090	MGI	MGI:97604	GO:0005829: cytosol (ISO)	GO:0005575;GO:0005622;GO:0005623;GO:0005737;GO:0005829;GO:0044424;GO:0044444;GO:0044464	http://amigo.geneontology.org/cgi-bin/amigo/visualize?inline=false&term_data={%22GO%3A0005829%22%3A%7B%22fill%22%3A%22%23ffff66%22%2C%22font%22%3A%22black%22%7D}&format=png&mode=basic&term_data_type=json	GO:0000166: nucleotide binding (IEA) GO:0000287: magnesium ion binding (IEA) GO:0003824: catalytic activity (IEA) GO:0004743: pyruvate kinase activity (IDA,ISO) GO:0005524: ATP binding (IEA) GO:0016301: kinase activity (IEA) GO:0016740: transferase activity (IEA) GO:0030955: potassium ion binding (IEA) GO:0046872: metal ion binding (IEA)	GO:0000166;GO:0000287;GO:0001882;GO:0001883;GO:0003674;GO:0003824;GO:0004743;GO:0005488;GO:0005524;GO:0016301;GO:0016740;GO:0016772;GO:0016773;GO:0017076;GO:0030554;GO:0030955;GO:0031420;GO:0032549;GO:0032550;GO:0032553;GO:0032555;GO:0032559;GO:0035639;GO:0036094;GO:0043167;GO:0043168;GO:0043169;GO:0046872;GO:0097159;GO:0097367;GO:1901265;GO:1901363	http://amigo.geneontology.org/cgi-bin/amigo/visualize?inline=false&term_data={%22GO%3A0000287%22%3A%7B%22fill%22%3A%22%23ffff66%22%2C%22font%22%3A%22black%22%7D,%22GO%3A0004743%22%3A%7B%22fill%22%3A%22%23ffff66%22%2C%22font%22%3A%22black%22%7D,%22GO%3A0005524%22%3A%7B%22fill%22%3A%22%23ffff66%22%2C%22font%22%3A%22black%22%7D,%22GO%3A0030955%22%3A%7B%22fill%22%3A%22%23ffff66%22%2C%22font%22%3A%22b…	GO:0005975: carbohydrate metabolic process (ISO) GO:0006096: glycolysis (ISO) GO:0006754: ATP biosynthetic process (ISO) GO:0008152: metabolic process (IEA) GO:0009408: response to heat (ISO) GO:0010226: response to lithium ion (ISO) GO:0016310: phosphorylation (IDA) GO:0032869: cellular response to insulin stimulus (ISO) GO:0033198: response to ATP (ISO) GO:0042866: pyruvate biosynthetic process…	GO:0005975;GO:0005996;GO:0006006;GO:0006007;GO:0006082;GO:0006090;GO:0006091;GO:0006096;GO:0006139;GO:0006163;GO:0006164;GO:0006725;GO:0006753;GO:0006754;GO:0006793;GO:0006796;GO:0006807;GO:0006950;GO:0008150;GO:0008152;GO:0009056;GO:0009058;GO:0009116;GO:0009117;GO:0009119;GO:0009123;GO:0009124;GO:0009126;GO:0009127;GO:0009141;GO:0009142;GO:0009144;GO:0009145;GO:0009150;GO:0009152;GO:0009156;GO:…	http://amigo.geneontology.org/cgi-bin/amigo/visualize?inline=false&term_data={%22GO%3A0033198%22%3A%7B%22fill%22%3A%22%23ffff66%22%2C%22font%22%3A%22black%22%7D,%22GO%3A0016310%22%3A%7B%22fill%22%3A%22%23ffff66%22%2C%22font%22%3A%22black%22%7D,%22GO%3A0010226%22%3A%7B%22fill%22%3A%22%23ffff66%22%2C%22font%22%3A%22black%22%7D,%22GO%3A0006096%22%3A%7B%22fill%22%3A%22%23ffff66%22%2C%22font%22%3A%22b…
348	0,169	Omssa	triacylglycerol hydrolase [Mus musculus]	gi|14269427	61,869.8	AISESGVSLTAALITTDVKPIAGLVATLSGcK-APEEILAEK-AVIGDHGDEIFSVFGSPFLK-DGASEEETNLSK-ESYPFLPTVIDGVVLPK-EVSFWAELR-FAPPQPAEPWSFVK-FWANFAR-ISENMIPVVAEK-LDLLGNPK-LGIWGFFSTGDEHSR-QKTEDELLETSLK-SFSTVPYIVGINK-TANSLLWK-TEDELLETSLK-YLGGTDDLTK	-	-	-	0	0.313-7.03-4.24-9.36-2.86-1.15-12.1-3.85-9.01-6.75-8.94-4.37-6.92-4.21-9.41-1.43	16	104158	Ces1d	AAK58067	triacylglycerol hydrolase	---	---	10090	---	---	---	---	---	---	---	---	---	---	---
348	0,169	Omssa-Mascot	RecName: Full=Liver carboxylesterase N; AltName: Full=Lung surfactant convertase; AltName: Full=PES-N; Flags: Precursor	gi|134034200,gi|148679147,gi|148679148,gi|192854,gi|22135640,gi|247269929,gi|2921308	61,155.1	APEEILAEK-EGASEEETNLSK-FAPPQPAEPWSFVK-FWANFAR	-APEEILAEK-EGASEEETNLSK-FAPPQPAEPWSFVK-FWANFAR	-62-39.4-44-40.9	-41.4-40.8-40.2-40.6	4	7.03-5.12-12.1-3.85	4	13884	Ces1c	NP_031980	carboxylesterase 1C precursor	---	---	10090	MGI	MGI:95420	GO:0005615: extracellular space (IDA) GO:0005783: endoplasmic reticulum (IEA)	GO:0005575;GO:0005576;GO:0005615;GO:0005622;GO:0005623;GO:0005737;GO:0005783;GO:0043226;GO:0043227;GO:0043229;GO:0043231;GO:0044421;GO:0044424;GO:0044444;GO:0044464	http://amigo.geneontology.org/cgi-bin/amigo/visualize?inline=false&term_data={%22GO%3A0005615%22%3A%7B%22fill%22%3A%22%23ffff66%22%2C%22font%22%3A%22black%22%7D,%22GO%3A0005783%22%3A%7B%22fill%22%3A%22%23ffff66%22%2C%22font%22%3A%22black%22%7D}&format=png&mode=basic&term_data_type=json	GO:0016787: hydrolase activity (IEA) GO:0016788: hydrolase activity, acting on ester bonds (IDA)	GO:0003674;GO:0003824;GO:0016787;GO:0016788	http://amigo.geneontology.org/cgi-bin/amigo/visualize?inline=false&term_data={%22GO%3A0016787%22%3A%7B%22fill%22%3A%22%23ffff66%22%2C%22font%22%3A%22black%22%7D,%22GO%3A0016788%22%3A%7B%22fill%22%3A%22%23ffff66%22%2C%22font%22%3A%22black%22%7D}&format=png&mode=basic&term_data_type=json	---	---	---
348	0,169	Omssa-Mascot	Glutaminase 2 (liver, mitochondrial) [Mus musculus]	gi|187954403,gi|60359874,gi|73919690,gi|74139097	66,334.4	FALSAMDMEQK-mVQESSSGGLLDR	-FALSAMDMEQK-mVQESSSGGLLDR	-38.8-80.5	-40.9-40.5	2	4.92-12.2	2	216456	Gls2	Q571F8	RecName: Full=Glutaminase liver isoform, mitochondrial; Short=GLS; AltName: Full=L-glutaminase; AltName: Full=L-glutamine amidohydrolase; Flags: Precursor	Glutaminase liver isoform, mitochondrial	L-glutamine amidohydrolase	10090	MGI	MGI:2143539	GO:0005739: mitochondrion (IDA,ISO)	GO:0005575;GO:0005622;GO:0005623;GO:0005737;GO:0005739;GO:0043226;GO:0043227;GO:0043229;GO:0043231;GO:0044424;GO:0044444;GO:0044464	http://amigo.geneontology.org/cgi-bin/amigo/visualize?inline=false&term_data={%22GO%3A0005739%22%3A%7B%22fill%22%3A%22%23ffff66%22%2C%22font%22%3A%22black%22%7D}&format=png&mode=basic&term_data_type=json	GO:0003674: molecular_function (ND) GO:0004359: glutaminase activity (IEA) GO:0016787: hydrolase activity (IEA)	GO:0003674;GO:0003824;GO:0004359;GO:0016787;GO:0016810;GO:0016811	http://amigo.geneontology.org/cgi-bin/amigo/visualize?inline=false&term_data={%22GO%3A0003674%22%3A%7B%22fill%22%3A%22%23ffff66%22%2C%22font%22%3A%22black%22%7D,%22GO%3A0016787%22%3A%7B%22fill%22%3A%22%23ffff66%22%2C%22font%22%3A%22black%22%7D,%22GO%3A0004359%22%3A%7B%22fill%22%3A%22%23ffff66%22%2C%22font%22%3A%22black%22%7D}&format=png&mode=basic&term_data_type=json	GO:0006541: glutamine metabolic process (IEA) GO:0042981: regulation of apoptotic process (ISO) GO:0072593: reactive oxygen species metabolic process (ISO)	GO:0006082;GO:0006520;GO:0006541;GO:0006807;GO:0006915;GO:0008150;GO:0008152;GO:0008219;GO:0009064;GO:0009987;GO:0010941;GO:0012501;GO:0016265;GO:0019752;GO:0042981;GO:0043067;GO:0043436;GO:0044237;GO:0044238;GO:0044281;GO:0044699;GO:0044710;GO:0044763;GO:0050789;GO:0050794;GO:0065007;GO:0071704;GO:0072593;GO:1901564;GO:1901605	http://amigo.geneontology.org/cgi-bin/amigo/visualize?inline=false&term_data={%22GO%3A0006541%22%3A%7B%22fill%22%3A%22%23ffff66%22%2C%22font%22%3A%22black%22%7D,%22GO%3A0072593%22%3A%7B%22fill%22%3A%22%23ffff66%22%2C%22font%22%3A%22black%22%7D,%22GO%3A0042981%22%3A%7B%22fill%22%3A%22%23ffff66%22%2C%22font%22%3A%22black%22%7D}&format=png&mode=basic&term_data_type=json
348	0,169	Omssa	RecName: Full=Carbamoyl-phosphate synthase [ammonia], mitochondrial; AltName: Full=Carbamoyl-phosphate synthetase I; Short=CPSase I; Flags: Precursor	gi|73918911	164,603.0	QADAVYFLPITPQFVTEVIK	-	-	-	0	9,46	1	227231	Cps1	Q8C196	RecName: Full=Carbamoyl-phosphate synthase [ammonia], mitochondrial; AltName: Full=Carbamoyl-phosphate synthetase I; Short=CPSase I; Flags: Precursor	Carbamoyl-phosphate synthase [ammonia], mitochondrial	Carbamoyl-phosphate synthetase I	10090	MGI	MGI:891996	GO:0005634: nucleus (IEA) GO:0005737: cytoplasm (ISO) GO:0005739: mitochondrion (IDA,ISO) GO:0005743: mitochondrial inner membrane (ISO) GO:0042645: mitochondrial nucleoid (ISO) GO:0043234: protein complex (ISO)	GO:0005575;GO:0005622;GO:0005623;GO:0005634;GO:0005737;GO:0005739;GO:0005740;GO:0005743;GO:0005759;GO:0009295;GO:0016020;GO:0019866;GO:0031090;GO:0031966;GO:0031967;GO:0031974;GO:0031975;GO:0032991;GO:0042645;GO:0043226;GO:0043227;GO:0043228;GO:0043229;GO:0043231;GO:0043232;GO:0043233;GO:0043234;GO:0044422;GO:0044424;GO:0044429;GO:0044444;GO:0044446;GO:0044464;GO:0070013	http://amigo.geneontology.org/cgi-bin/amigo/visualize?inline=false&term_data={%22GO%3A0042645%22%3A%7B%22fill%22%3A%22%23ffff66%22%2C%22font%22%3A%22black%22%7D,%22GO%3A0005737%22%3A%7B%22fill%22%3A%22%23ffff66%22%2C%22font%22%3A%22black%22%7D,%22GO%3A0005739%22%3A%7B%22fill%22%3A%22%23ffff66%22%2C%22font%22%3A%22black%22%7D,%22GO%3A0005634%22%3A%7B%22fill%22%3A%22%23ffff66%22%2C%22font%22%3A%22b…	GO:0000166: nucleotide binding (IEA) GO:0003824: catalytic activity (IEA) GO:0004087: carbamoyl-phosphate synthase (ammonia) activity (IMP,ISO) GO:0004175: endopeptidase activity (ISO) GO:0005509: calcium ion binding (ISO) GO:0005515: protein binding (IPI) GO:0005524: ATP binding (ISO) GO:0005543: phospholipid binding (ISO) GO:0016595: glutamate binding (ISO) GO:0016874: ligase activity (IEA) GO:…	GO:0000166;GO:0001882;GO:0001883;GO:0003674;GO:0003824;GO:0004087;GO:0004175;GO:0005488;GO:0005509;GO:0005515;GO:0005524;GO:0005543;GO:0008233;GO:0008289;GO:0016595;GO:0016597;GO:0016787;GO:0016874;GO:0016879;GO:0017076;GO:0030554;GO:0031406;GO:0032403;GO:0032549;GO:0032550;GO:0032553;GO:0032555;GO:0032559;GO:0035639;GO:0036094;GO:0043167;GO:0043168;GO:0043169;GO:0043177;GO:0046872;GO:0070011;GO:…	http://amigo.geneontology.org/cgi-bin/amigo/visualize?inline=false&term_data={%22GO%3A0004087%22%3A%7B%22fill%22%3A%22%23ffff66%22%2C%22font%22%3A%22black%22%7D,%22GO%3A0005524%22%3A%7B%22fill%22%3A%22%23ffff66%22%2C%22font%22%3A%22black%22%7D,%22GO%3A0016874%22%3A%7B%22fill%22%3A%22%23ffff66%22%2C%22font%22%3A%22black%22%7D,%22GO%3A0005515%22%3A%7B%22fill%22%3A%22%23ffff66%22%2C%22font%22%3A%22b…	GO:0000050: urea cycle (IC,ISO) GO:0005980: glycogen catabolic process (ISO) GO:0006543: glutamine catabolic process (IEA) GO:0006807: nitrogen compound metabolic process (IEA) GO:0008152: metabolic process (IEA) GO:0019433: triglyceride catabolic process (ISO) GO:0032496: response to lipopolysaccharide (ISO) GO:0045909: positive regulation of vasodilation (ISO) GO:0046209: nitric oxide metabolic…	GO:0000050;GO:0000096;GO:0000272;GO:0002237;GO:0003008;GO:0003013;GO:0003018;GO:0005975;GO:0005976;GO:0005977;GO:0005980;GO:0006073;GO:0006082;GO:0006091;GO:0006112;GO:0006520;GO:0006541;GO:0006543;GO:0006575;GO:0006629;GO:0006638;GO:0006639;GO:0006641;GO:0006790;GO:0006793;GO:0006796;GO:0006807;GO:0008015;GO:0008150;GO:0008152;GO:0009056;GO:0009057;GO:0009058;GO:0009063;GO:0009064;GO:0009065;GO:…	http://amigo.geneontology.org/cgi-bin/amigo/visualize?inline=false&term_data={%22GO%3A0019433%22%3A%7B%22fill%22%3A%22%23ffff66%22%2C%22font%22%3A%22black%22%7D,%22GO%3A0006543%22%3A%7B%22fill%22%3A%22%23ffff66%22%2C%22font%22%3A%22black%22%7D,%22GO%3A0032496%22%3A%7B%22fill%22%3A%22%23ffff66%22%2C%22font%22%3A%22black%22%7D,%22GO%3A0006807%22%3A%7B%22fill%22%3A%22%23ffff66%22%2C%22font%22%3A%22b…
348	0,169	Omssa-Mascot	unnamed protein product [Mus musculus]	gi|12843046,gi|148681611,gi|71043961	26,388.9	YVNWIQQTIAAN	-YVNWIQQTIAAN	-54,3	-40,6	1	10,9	1	67373	2210010C04Rik	BAB25837	unnamed protein product	---	---	10090	---	---	---	---	---	---	---	---	---	---	---
140	0,173	Mascot	unnamed protein product [Mus musculus]	gi|18202285,gi|26324898,gi|74140876,gi|74181334,gi|74201313,gi|74204678,gi|74213791	95,214.0	-	AGIIASAR-EGIPALDNFLDKL-GEGQLSAAER-IMGPNYTPGK-QFAEmYVAK-TFcQLILDPIFK-VFSGVVSTGLK-YFDPANGK	51.9-70.7-69.3-57.2-45-65.9-50-21.5	42.4-40.6-41.7-41.4-41.5-40.4-41.5-40.6	8	-	0	13629	Eef2	P58252	RecName: Full=Elongation factor 2; Short=EF-2	Elongation factor 2	---	10090	MGI	MGI:95288	GO:0005737: cytoplasm (IEA) GO:0005844: polysome (IDA) GO:0030529: ribonucleoprotein complex (ISO)	GO:0005575;GO:0005622;GO:0005623;GO:0005737;GO:0005844;GO:0030529;GO:0032991;GO:0044424;GO:0044464	http://amigo.geneontology.org/cgi-bin/amigo/visualize?inline=false&term_data={%22GO%3A0005737%22%3A%7B%22fill%22%3A%22%23ffff66%22%2C%22font%22%3A%22black%22%7D,%22GO%3A0030529%22%3A%7B%22fill%22%3A%22%23ffff66%22%2C%22font%22%3A%22black%22%7D,%22GO%3A0005844%22%3A%7B%22fill%22%3A%22%23ffff66%22%2C%22font%22%3A%22black%22%7D}&format=png&mode=basic&term_data_type=json	GO:0000166: nucleotide binding (IEA) GO:0003746: translation elongation factor activity (IEA) GO:0003924: GTPase activity (IDA) GO:0005515: protein binding (IPI) GO:0005525: GTP binding (IEA)	GO:0000166;GO:0001882;GO:0001883;GO:0003674;GO:0003676;GO:0003723;GO:0003746;GO:0003824;GO:0003924;GO:0005488;GO:0005515;GO:0005525;GO:0008135;GO:0016462;GO:0016787;GO:0016817;GO:0016818;GO:0017076;GO:0017111;GO:0019001;GO:0032549;GO:0032550;GO:0032553;GO:0032555;GO:0032561;GO:0035639;GO:0036094;GO:0043167;GO:0043168;GO:0097159;GO:0097367;GO:1901265;GO:1901363	http://amigo.geneontology.org/cgi-bin/amigo/visualize?inline=false&term_data={%22GO%3A0003746%22%3A%7B%22fill%22%3A%22%23ffff66%22%2C%22font%22%3A%22black%22%7D,%22GO%3A0005515%22%3A%7B%22fill%22%3A%22%23ffff66%22%2C%22font%22%3A%22black%22%7D,%22GO%3A0000166%22%3A%7B%22fill%22%3A%22%23ffff66%22%2C%22font%22%3A%22black%22%7D,%22GO%3A0003924%22%3A%7B%22fill%22%3A%22%23ffff66%22%2C%22font%22%3A%22b…	GO:0006184: GTP catabolic process (IDA) GO:0006412: translation (IEA) GO:0006414: translational elongation (IDA)	GO:0006139;GO:0006152;GO:0006163;GO:0006184;GO:0006195;GO:0006412;GO:0006414;GO:0006725;GO:0006753;GO:0006793;GO:0006796;GO:0006807;GO:0008150;GO:0008152;GO:0009056;GO:0009058;GO:0009059;GO:0009116;GO:0009117;GO:0009119;GO:0009141;GO:0009143;GO:0009144;GO:0009146;GO:0009150;GO:0009154;GO:0009164;GO:0009166;GO:0009199;GO:0009203;GO:0009205;GO:0009207;GO:0009259;GO:0009261;GO:0009987;GO:0010467;GO:…	http://amigo.geneontology.org/cgi-bin/amigo/visualize?inline=false&term_data={%22GO%3A0006414%22%3A%7B%22fill%22%3A%22%23ffff66%22%2C%22font%22%3A%22black%22%7D,%22GO%3A0006184%22%3A%7B%22fill%22%3A%22%23ffff66%22%2C%22font%22%3A%22black%22%7D,%22GO%3A0006412%22%3A%7B%22fill%22%3A%22%23ffff66%22%2C%22font%22%3A%22black%22%7D}&format=png&mode=basic&term_data_type=json
140	0,173	Mascot	Liver glycogen phosphorylase [Mus musculus]	gi|15489037,gi|20178036,gi|268836255	97,416.3	-	aKPLTDQEK-DIINMLFYHDR-DIWNmEPSDLK-EGWQVEEADDWLR-EYYEALPELK-FFVPR-FSQFLEK-GIVGVENVAELK-IFVDIEK-IGEDYVK-IVALFPK-LHSFVSDDIFLR-LVIDQIDNGFFSPNQPDLFK-NLAENISR-TVIIGGK-VDDVAALDK-VDDVAALDKK-VFADYEAYVK-VIFLENYR-WLLLcNPGLADLIAEK-YEYGIFNQK	32.3-23.9-46.9-44.7-33.3-27.6-52.8-55.5-41.7-41-27.7-33.8-37.3-31.4-26.5-64-58.3-57-40-102-51.3	41.5-40.5-40.7-40.4-40.8-43.8-40.7-40.6-41.7-40.9-41.9-40.9-39.1-42.6-42.5-41.8-41.6-41.1-40.8-39.6-41.3	21	-	0	110095	Pygl	NP_573461	glycogen phosphorylase, liver form	---	---	10090	MGI	MGI:97829	GO:0005737: cytoplasm (ISO) GO:0005886: plasma membrane (ISO)	GO:0005575;GO:0005622;GO:0005623;GO:0005737;GO:0005886;GO:0016020;GO:0044424;GO:0044464;GO:0071944	http://amigo.geneontology.org/cgi-bin/amigo/visualize?inline=false&term_data={%22GO%3A0005737%22%3A%7B%22fill%22%3A%22%23ffff66%22%2C%22font%22%3A%22black%22%7D,%22GO%3A0005886%22%3A%7B%22fill%22%3A%22%23ffff66%22%2C%22font%22%3A%22black%22%7D}&format=png&mode=basic&term_data_type=json	GO:0000166: nucleotide binding (IEA) GO:0002060: purine nucleobase binding (ISO) GO:0003824: catalytic activity (IEA) GO:0004645: phosphorylase activity (IEA) GO:0005515: protein binding (IPI) GO:0005524: ATP binding (ISO) GO:0008144: drug binding (ISO) GO:0008184: glycogen phosphorylase activity (IDA,ISO) GO:0016208: AMP binding (ISO) GO:0016740: transferase activity (IEA) GO:0016757: transferas…	GO:0000166;GO:0001882;GO:0001883;GO:0002054;GO:0002060;GO:0003674;GO:0003824;GO:0004645;GO:0005488;GO:0005496;GO:0005515;GO:0005524;GO:0008144;GO:0008184;GO:0008289;GO:0016208;GO:0016740;GO:0016757;GO:0016758;GO:0017076;GO:0019842;GO:0030170;GO:0030246;GO:0030554;GO:0031406;GO:0032052;GO:0032549;GO:0032550;GO:0032553;GO:0032555;GO:0032559;GO:0033293;GO:0035639;GO:0036094;GO:0042802;GO:0042803;GO:…	http://amigo.geneontology.org/cgi-bin/amigo/visualize?inline=false&term_data={%22GO%3A0005524%22%3A%7B%22fill%22%3A%22%23ffff66%22%2C%22font%22%3A%22black%22%7D,%22GO%3A0019842%22%3A%7B%22fill%22%3A%22%23ffff66%22%2C%22font%22%3A%22black%22%7D,%22GO%3A0005515%22%3A%7B%22fill%22%3A%22%23ffff66%22%2C%22font%22%3A%22black%22%7D,%22GO%3A0008144%22%3A%7B%22fill%22%3A%22%23ffff66%22%2C%22font%22%3A%22b…	GO:0005975: carbohydrate metabolic process (IEA) GO:0005977: glycogen metabolic process (IDA,ISO) GO:0005980: glycogen catabolic process (ISO) GO:0006015: 5-phosphoribose 1-diphosphate biosynthetic process (ISO) GO:0008152: metabolic process (IEA) GO:0042593: glucose homeostasis (ISO) GO:0070266: necroptosis (IGI)	GO:0000272;GO:0005975;GO:0005976;GO:0005977;GO:0005980;GO:0006015;GO:0006073;GO:0006091;GO:0006112;GO:0006793;GO:0006796;GO:0008150;GO:0008152;GO:0008219;GO:0009056;GO:0009057;GO:0009058;GO:0009251;GO:0009987;GO:0012501;GO:0015980;GO:0016052;GO:0016265;GO:0019637;GO:0019693;GO:0033500;GO:0042592;GO:0042593;GO:0043170;GO:0044042;GO:0044237;GO:0044238;GO:0044247;GO:0044260;GO:0044262;GO:0044264;GO:…	http://amigo.geneontology.org/cgi-bin/amigo/visualize?inline=false&term_data={%22GO%3A0042593%22%3A%7B%22fill%22%3A%22%23ffff66%22%2C%22font%22%3A%22black%22%7D,%22GO%3A0005977%22%3A%7B%22fill%22%3A%22%23ffff66%22%2C%22font%22%3A%22black%22%7D,%22GO%3A0005975%22%3A%7B%22fill%22%3A%22%23ffff66%22%2C%22font%22%3A%22black%22%7D,%22GO%3A0006015%22%3A%7B%22fill%22%3A%22%23ffff66%22%2C%22font%22%3A%22b…
140	0,173	Omssa-Mascot	Liver glycogen phosphorylase [Mus musculus]	gi|15489037,gi|268836255	97,416.3	aKPLTDQEK-AWEITK-DIINMLFYHDR-DIWNmEPSDLK-EGWQVEEADDWLR-EYYEALPELK-FSQFLEK-GIVGVENVAELK-IGEDYVK-INPSSMFDVHVK-IVALFPK-LHSFVSDDIFLR-LVIDQIDNGFFSPNQPDLFK-NLAENISR-QEYFVVAATLQDVIR-RWLLLcNPGLADLIAEK-VDDVAALDK-VDDVAALDKK-VFADYEAYVK-VIFLENYR-WLLLcNPGLADLIAEK-YEYGIFNQK	-	-	-	0	2.30-0.252-4.98-7.17-5.07-4.86-2.19-10.9-1.14-5.62-1.94-13.4-12.2-2.65-7.97-15.2-8.53-10.4-10.1-3.48-15.1-6.68	22	110095	Pygl	NP_573461	glycogen phosphorylase, liver form	---	---	10090	MGI	MGI:97829	GO:0005737: cytoplasm (ISO) GO:0005886: plasma membrane (ISO)	GO:0005575;GO:0005622;GO:0005623;GO:0005737;GO:0005886;GO:0016020;GO:0044424;GO:0044464;GO:0071944	http://amigo.geneontology.org/cgi-bin/amigo/visualize?inline=false&term_data={%22GO%3A0005737%22%3A%7B%22fill%22%3A%22%23ffff66%22%2C%22font%22%3A%22black%22%7D,%22GO%3A0005886%22%3A%7B%22fill%22%3A%22%23ffff66%22%2C%22font%22%3A%22black%22%7D}&format=png&mode=basic&term_data_type=json	GO:0000166: nucleotide binding (IEA) GO:0002060: purine nucleobase binding (ISO) GO:0003824: catalytic activity (IEA) GO:0004645: phosphorylase activity (IEA) GO:0005515: protein binding (IPI) GO:0005524: ATP binding (ISO) GO:0008144: drug binding (ISO) GO:0008184: glycogen phosphorylase activity (IDA,ISO) GO:0016208: AMP binding (ISO) GO:0016740: transferase activity (IEA) GO:0016757: transferas…	GO:0000166;GO:0001882;GO:0001883;GO:0002054;GO:0002060;GO:0003674;GO:0003824;GO:0004645;GO:0005488;GO:0005496;GO:0005515;GO:0005524;GO:0008144;GO:0008184;GO:0008289;GO:0016208;GO:0016740;GO:0016757;GO:0016758;GO:0017076;GO:0019842;GO:0030170;GO:0030246;GO:0030554;GO:0031406;GO:0032052;GO:0032549;GO:0032550;GO:0032553;GO:0032555;GO:0032559;GO:0033293;GO:0035639;GO:0036094;GO:0042802;GO:0042803;GO:…	http://amigo.geneontology.org/cgi-bin/amigo/visualize?inline=false&term_data={%22GO%3A0005524%22%3A%7B%22fill%22%3A%22%23ffff66%22%2C%22font%22%3A%22black%22%7D,%22GO%3A0019842%22%3A%7B%22fill%22%3A%22%23ffff66%22%2C%22font%22%3A%22black%22%7D,%22GO%3A0005515%22%3A%7B%22fill%22%3A%22%23ffff66%22%2C%22font%22%3A%22black%22%7D,%22GO%3A0008144%22%3A%7B%22fill%22%3A%22%23ffff66%22%2C%22font%22%3A%22b…	GO:0005975: carbohydrate metabolic process (IEA) GO:0005977: glycogen metabolic process (IDA,ISO) GO:0005980: glycogen catabolic process (ISO) GO:0006015: 5-phosphoribose 1-diphosphate biosynthetic process (ISO) GO:0008152: metabolic process (IEA) GO:0042593: glucose homeostasis (ISO) GO:0070266: necroptosis (IGI)	GO:0000272;GO:0005975;GO:0005976;GO:0005977;GO:0005980;GO:0006015;GO:0006073;GO:0006091;GO:0006112;GO:0006793;GO:0006796;GO:0008150;GO:0008152;GO:0008219;GO:0009056;GO:0009057;GO:0009058;GO:0009251;GO:0009987;GO:0012501;GO:0015980;GO:0016052;GO:0016265;GO:0019637;GO:0019693;GO:0033500;GO:0042592;GO:0042593;GO:0043170;GO:0044042;GO:0044237;GO:0044238;GO:0044247;GO:0044260;GO:0044262;GO:0044264;GO:…	http://amigo.geneontology.org/cgi-bin/amigo/visualize?inline=false&term_data={%22GO%3A0042593%22%3A%7B%22fill%22%3A%22%23ffff66%22%2C%22font%22%3A%22black%22%7D,%22GO%3A0005977%22%3A%7B%22fill%22%3A%22%23ffff66%22%2C%22font%22%3A%22black%22%7D,%22GO%3A0005975%22%3A%7B%22fill%22%3A%22%23ffff66%22%2C%22font%22%3A%22black%22%7D,%22GO%3A0006015%22%3A%7B%22fill%22%3A%22%23ffff66%22%2C%22font%22%3A%22b…
140	0,173	Omssa	RecName: Full=10-formyltetrahydrofolate dehydrogenase; Short=10-FTHFDH; AltName: Full=Aldehyde dehydrogenase family 1 member L1	gi|24418394	98,692.5	ANATEFGLASGVFTR-LIAEGTAPR	-	-	-	0	4.36-1.57	2	107747	Aldh1l1	Q8R0Y6	RecName: Full=Cytosolic 10-formyltetrahydrofolate dehydrogenase; Short=10-FTHFDH; Short=FDH; AltName: Full=Aldehyde dehydrogenase family 1 member L1	Cytosolic 10-formyltetrahydrofolate dehydrogenase	Aldehyde dehydrogenase family 1 member L1	10090	MGI	MGI:1340024	GO:0005737: cytoplasm (IEA) GO:0005739: mitochondrion (IDA)	GO:0005575;GO:0005622;GO:0005623;GO:0005737;GO:0005739;GO:0043226;GO:0043227;GO:0043229;GO:0043231;GO:0044424;GO:0044444;GO:0044464	http://amigo.geneontology.org/cgi-bin/amigo/visualize?inline=false&term_data={%22GO%3A0005737%22%3A%7B%22fill%22%3A%22%23ffff66%22%2C%22font%22%3A%22black%22%7D,%22GO%3A0005739%22%3A%7B%22fill%22%3A%22%23ffff66%22%2C%22font%22%3A%22black%22%7D}&format=png&mode=basic&term_data_type=json	GO:0003824: catalytic activity (IEA) GO:0005515: protein binding (IPI) GO:0008168: methyltransferase activity (IEA) GO:0016155: formyltetrahydrofolate dehydrogenase activity (IEA) GO:0016491: oxidoreductase activity (IEA) GO:0016620: oxidoreductase activity, acting on the aldehyde or oxo group of donors, NAD or NADP as acceptor (IEA) GO:0016742: hydroxymethyl-, formyl- and related transferase act…	GO:0003674;GO:0003824;GO:0005488;GO:0005515;GO:0008168;GO:0016155;GO:0016491;GO:0016620;GO:0016645;GO:0016646;GO:0016740;GO:0016741;GO:0016742;GO:0016903	http://amigo.geneontology.org/cgi-bin/amigo/visualize?inline=false&term_data={%22GO%3A0008168%22%3A%7B%22fill%22%3A%22%23ffff66%22%2C%22font%22%3A%22black%22%7D,%22GO%3A0005515%22%3A%7B%22fill%22%3A%22%23ffff66%22%2C%22font%22%3A%22black%22%7D,%22GO%3A0016491%22%3A%7B%22fill%22%3A%22%23ffff66%22%2C%22font%22%3A%22black%22%7D,%22GO%3A0016620%22%3A%7B%22fill%22%3A%22%23ffff66%22%2C%22font%22%3A%22b…	GO:0006730: one-carbon metabolic process (IEA) GO:0008152: metabolic process (IEA) GO:0009058: biosynthetic process (IEA) GO:0009258: 10-formyltetrahydrofolate catabolic process (IEA) GO:0055114: oxidation-reduction process (IEA)	GO:0006082;GO:0006520;GO:0006575;GO:0006725;GO:0006730;GO:0006732;GO:0006760;GO:0006807;GO:0008150;GO:0008152;GO:0009056;GO:0009058;GO:0009063;GO:0009109;GO:0009256;GO:0009258;GO:0009397;GO:0009987;GO:0016054;GO:0019439;GO:0019752;GO:0034641;GO:0042219;GO:0042558;GO:0042560;GO:0043436;GO:0043648;GO:0043649;GO:0044237;GO:0044238;GO:0044248;GO:0044270;GO:0044281;GO:0044282;GO:0044710;GO:0044712;GO:…	http://amigo.geneontology.org/cgi-bin/amigo/visualize?inline=false&term_data={%22GO%3A0009258%22%3A%7B%22fill%22%3A%22%23ffff66%22%2C%22font%22%3A%22black%22%7D,%22GO%3A0055114%22%3A%7B%22fill%22%3A%22%23ffff66%22%2C%22font%22%3A%22black%22%7D,%22GO%3A0009058%22%3A%7B%22fill%22%3A%22%23ffff66%22%2C%22font%22%3A%22black%22%7D,%22GO%3A0008152%22%3A%7B%22fill%22%3A%22%23ffff66%22%2C%22font%22%3A%22b…
140	0,173	Omssa	RecName: Full=Elongation factor 2; Short=EF-2	gi|18202285,gi|74181334,gi|74204678,gi|74213791	95,298.0	AYLPVNESFGFTADLR-EGIPALDNFLDKL-GEGQLSAAER-GGGQIIPTAR-IMGPNYTPGK-STAISLFYELSENDLNFIK-TFcQLILDPIFK-VFSGVVSTGLK-YEWDVAEAR-YFDPANGK	-	-	-	0	5.23-9.42-6.94-0.389-4.07-2.87-10.5-6.51-3.30-0.445	10	13629	Eef2	P58252	RecName: Full=Elongation factor 2; Short=EF-2	Elongation factor 2	---	10090	MGI	MGI:95288	GO:0005737: cytoplasm (IEA) GO:0005844: polysome (IDA) GO:0030529: ribonucleoprotein complex (ISO)	GO:0005575;GO:0005622;GO:0005623;GO:0005737;GO:0005844;GO:0030529;GO:0032991;GO:0044424;GO:0044464	http://amigo.geneontology.org/cgi-bin/amigo/visualize?inline=false&term_data={%22GO%3A0005737%22%3A%7B%22fill%22%3A%22%23ffff66%22%2C%22font%22%3A%22black%22%7D,%22GO%3A0030529%22%3A%7B%22fill%22%3A%22%23ffff66%22%2C%22font%22%3A%22black%22%7D,%22GO%3A0005844%22%3A%7B%22fill%22%3A%22%23ffff66%22%2C%22font%22%3A%22black%22%7D}&format=png&mode=basic&term_data_type=json	GO:0000166: nucleotide binding (IEA) GO:0003746: translation elongation factor activity (IEA) GO:0003924: GTPase activity (IDA) GO:0005515: protein binding (IPI) GO:0005525: GTP binding (IEA)	GO:0000166;GO:0001882;GO:0001883;GO:0003674;GO:0003676;GO:0003723;GO:0003746;GO:0003824;GO:0003924;GO:0005488;GO:0005515;GO:0005525;GO:0008135;GO:0016462;GO:0016787;GO:0016817;GO:0016818;GO:0017076;GO:0017111;GO:0019001;GO:0032549;GO:0032550;GO:0032553;GO:0032555;GO:0032561;GO:0035639;GO:0036094;GO:0043167;GO:0043168;GO:0097159;GO:0097367;GO:1901265;GO:1901363	http://amigo.geneontology.org/cgi-bin/amigo/visualize?inline=false&term_data={%22GO%3A0003746%22%3A%7B%22fill%22%3A%22%23ffff66%22%2C%22font%22%3A%22black%22%7D,%22GO%3A0005515%22%3A%7B%22fill%22%3A%22%23ffff66%22%2C%22font%22%3A%22black%22%7D,%22GO%3A0000166%22%3A%7B%22fill%22%3A%22%23ffff66%22%2C%22font%22%3A%22black%22%7D,%22GO%3A0003924%22%3A%7B%22fill%22%3A%22%23ffff66%22%2C%22font%22%3A%22b…	GO:0006184: GTP catabolic process (IDA) GO:0006412: translation (IEA) GO:0006414: translational elongation (IDA)	GO:0006139;GO:0006152;GO:0006163;GO:0006184;GO:0006195;GO:0006412;GO:0006414;GO:0006725;GO:0006753;GO:0006793;GO:0006796;GO:0006807;GO:0008150;GO:0008152;GO:0009056;GO:0009058;GO:0009059;GO:0009116;GO:0009117;GO:0009119;GO:0009141;GO:0009143;GO:0009144;GO:0009146;GO:0009150;GO:0009154;GO:0009164;GO:0009166;GO:0009199;GO:0009203;GO:0009205;GO:0009207;GO:0009259;GO:0009261;GO:0009987;GO:0010467;GO:…	http://amigo.geneontology.org/cgi-bin/amigo/visualize?inline=false&term_data={%22GO%3A0006414%22%3A%7B%22fill%22%3A%22%23ffff66%22%2C%22font%22%3A%22black%22%7D,%22GO%3A0006184%22%3A%7B%22fill%22%3A%22%23ffff66%22%2C%22font%22%3A%22black%22%7D,%22GO%3A0006412%22%3A%7B%22fill%22%3A%22%23ffff66%22%2C%22font%22%3A%22black%22%7D}&format=png&mode=basic&term_data_type=json
140	0,173	Omssa-Mascot	unnamed protein product [Mus musculus]	gi|12843046,gi|148681611,gi|71043961	26,388.9	YVNWIQQTIAAN	-YVNWIQQTIAAN	-75,3	-40,6	1	11,8	1	67373	2210010C04Rik	BAB25837	unnamed protein product	---	---	10090	---	---	---	---	---	---	---	---	---	---	---
158	0,192	Omssa-Mascot	cytoplasmic aconitate hydratase [Mus musculus]	gi|110347487,gi|18098515,gi|46577686,gi|52736	98,109.4	AVLAESYER-GFQVAPDR-GPFLLGIK-GTFANIR-IIPPGSGIIHQVNLEYLAR-LYAWNPK-NQDLEFER-QAPQTVHLPSGETLDVFDAAER-SWNALAAPSEK-TFQAVMR-TSLSPGSGVVTYYLR-WGSQAFcNmR-YQQAGLPLIVLAGK	-GFQVAPDR-GPFLLGIK-GTFANIR-LPFSIR-NQDLEFER-QAPQTVHLPSGETLDVFDAAER-RGNDAIMAR-TFQAVMR-TSLSPGSGVVTYYLR-WGSQAFcNmR-YQQAGLPLIVLAGK	-33.4-53.8-43-30.5-36-35.5-23.5-41.2-53.1-72.8-31.2	-42.2-41.8-41.7-42.5-41.4-39.1-41.4-41.1-41.9-40.9-40.5	11	7.49-3.86-4.76-1.82-0.288-1.84-3.94-3.67-6.35-3.15-6.43-6.67-8.54	13	11428	Aco1	NP_031412	cytoplasmic aconitate hydratase	---	---	10090	MGI	MGI:87879	GO:0005737: cytoplasm (IDA,ISO) GO:0005739: mitochondrion (IDA,ISO) GO:0005783: endoplasmic reticulum (ISO) GO:0005794: Golgi apparatus (ISO) GO:0005829: cytosol (IDA,ISO) GO:0043231: intracellular membrane-bounded organelle (ISO)	GO:0005575;GO:0005622;GO:0005623;GO:0005737;GO:0005739;GO:0005783;GO:0005794;GO:0005829;GO:0043226;GO:0043227;GO:0043229;GO:0043231;GO:0044424;GO:0044444;GO:0044464	http://amigo.geneontology.org/cgi-bin/amigo/visualize?inline=false&term_data={%22GO%3A0005783%22%3A%7B%22fill%22%3A%22%23ffff66%22%2C%22font%22%3A%22black%22%7D,%22GO%3A0005737%22%3A%7B%22fill%22%3A%22%23ffff66%22%2C%22font%22%3A%22black%22%7D,%22GO%3A0005829%22%3A%7B%22fill%22%3A%22%23ffff66%22%2C%22font%22%3A%22black%22%7D,%22GO%3A0005739%22%3A%7B%22fill%22%3A%22%23ffff66%22%2C%22font%22%3A%22b…	GO:0003723: RNA binding (ISO) GO:0003994: aconitate hydratase activity (IDA,ISO) GO:0016829: lyase activity (IEA) GO:0030350: iron-responsive element binding (IDA,ISO) GO:0046872: metal ion binding (IEA) GO:0048027: mRNA 5'-UTR binding (ISO) GO:0051536: iron-sulfur cluster binding (ISO) GO:0051539: 4 iron, 4 sulfur cluster binding (ISO)	GO:0003674;GO:0003676;GO:0003723;GO:0003729;GO:0003824;GO:0003994;GO:0005488;GO:0016829;GO:0016835;GO:0016836;GO:0030350;GO:0043167;GO:0043169;GO:0046872;GO:0048027;GO:0051536;GO:0051539;GO:0051540;GO:0097159;GO:1901363	http://amigo.geneontology.org/cgi-bin/amigo/visualize?inline=false&term_data={%22GO%3A0003723%22%3A%7B%22fill%22%3A%22%23ffff66%22%2C%22font%22%3A%22black%22%7D,%22GO%3A0048027%22%3A%7B%22fill%22%3A%22%23ffff66%22%2C%22font%22%3A%22black%22%7D,%22GO%3A0003994%22%3A%7B%22fill%22%3A%22%23ffff66%22%2C%22font%22%3A%22black%22%7D,%22GO%3A0016829%22%3A%7B%22fill%22%3A%22%23ffff66%22%2C%22font%22%3A%22b…	GO:0006099: tricarboxylic acid cycle (IEA) GO:0006101: citrate metabolic process (ISO) GO:0006417: regulation of translation (IMP) GO:0006879: cellular iron ion homeostasis (IGI,IMP,ISO) GO:0008152: metabolic process (IEA) GO:0009791: post-embryonic development (IGI) GO:0010040: response to iron(II) ion (ISO) GO:0010468: regulation of gene expression (IGI) GO:0050892: intestinal absorption (IGI)	GO:0003008;GO:0006082;GO:0006091;GO:0006099;GO:0006101;GO:0006412;GO:0006417;GO:0006873;GO:0006875;GO:0006879;GO:0007275;GO:0007586;GO:0008150;GO:0008152;GO:0009058;GO:0009059;GO:0009060;GO:0009791;GO:0009889;GO:0009987;GO:0010035;GO:0010038;GO:0010039;GO:0010040;GO:0010467;GO:0010468;GO:0010556;GO:0010608;GO:0015980;GO:0019222;GO:0019538;GO:0019725;GO:0019752;GO:0022600;GO:0030003;GO:0031323;GO:…	http://amigo.geneontology.org/cgi-bin/amigo/visualize?inline=false&term_data={%22GO%3A0006879%22%3A%7B%22fill%22%3A%22%23ffff66%22%2C%22font%22%3A%22black%22%7D,%22GO%3A0010468%22%3A%7B%22fill%22%3A%22%23ffff66%22%2C%22font%22%3A%22black%22%7D,%22GO%3A0050892%22%3A%7B%22fill%22%3A%22%23ffff66%22%2C%22font%22%3A%22black%22%7D,%22GO%3A0006099%22%3A%7B%22fill%22%3A%22%23ffff66%22%2C%22font%22%3A%22b…
158	0,192	Omssa	RecName: Full=Elongation factor 2; Short=EF-2	gi|18202285,gi|74181334,gi|74204678,gi|74213791	95,298.0	EGIPALDNFLDKL	-	-	-	0	8,75	1	13629	Eef2	P58252	RecName: Full=Elongation factor 2; Short=EF-2	Elongation factor 2	---	10090	MGI	MGI:95288	GO:0005737: cytoplasm (IEA) GO:0005844: polysome (IDA) GO:0030529: ribonucleoprotein complex (ISO)	GO:0005575;GO:0005622;GO:0005623;GO:0005737;GO:0005844;GO:0030529;GO:0032991;GO:0044424;GO:0044464	http://amigo.geneontology.org/cgi-bin/amigo/visualize?inline=false&term_data={%22GO%3A0005737%22%3A%7B%22fill%22%3A%22%23ffff66%22%2C%22font%22%3A%22black%22%7D,%22GO%3A0030529%22%3A%7B%22fill%22%3A%22%23ffff66%22%2C%22font%22%3A%22black%22%7D,%22GO%3A0005844%22%3A%7B%22fill%22%3A%22%23ffff66%22%2C%22font%22%3A%22black%22%7D}&format=png&mode=basic&term_data_type=json	GO:0000166: nucleotide binding (IEA) GO:0003746: translation elongation factor activity (IEA) GO:0003924: GTPase activity (IDA) GO:0005515: protein binding (IPI) GO:0005525: GTP binding (IEA)	GO:0000166;GO:0001882;GO:0001883;GO:0003674;GO:0003676;GO:0003723;GO:0003746;GO:0003824;GO:0003924;GO:0005488;GO:0005515;GO:0005525;GO:0008135;GO:0016462;GO:0016787;GO:0016817;GO:0016818;GO:0017076;GO:0017111;GO:0019001;GO:0032549;GO:0032550;GO:0032553;GO:0032555;GO:0032561;GO:0035639;GO:0036094;GO:0043167;GO:0043168;GO:0097159;GO:0097367;GO:1901265;GO:1901363	http://amigo.geneontology.org/cgi-bin/amigo/visualize?inline=false&term_data={%22GO%3A0003746%22%3A%7B%22fill%22%3A%22%23ffff66%22%2C%22font%22%3A%22black%22%7D,%22GO%3A0005515%22%3A%7B%22fill%22%3A%22%23ffff66%22%2C%22font%22%3A%22black%22%7D,%22GO%3A0000166%22%3A%7B%22fill%22%3A%22%23ffff66%22%2C%22font%22%3A%22black%22%7D,%22GO%3A0003924%22%3A%7B%22fill%22%3A%22%23ffff66%22%2C%22font%22%3A%22b…	GO:0006184: GTP catabolic process (IDA) GO:0006412: translation (IEA) GO:0006414: translational elongation (IDA)	GO:0006139;GO:0006152;GO:0006163;GO:0006184;GO:0006195;GO:0006412;GO:0006414;GO:0006725;GO:0006753;GO:0006793;GO:0006796;GO:0006807;GO:0008150;GO:0008152;GO:0009056;GO:0009058;GO:0009059;GO:0009116;GO:0009117;GO:0009119;GO:0009141;GO:0009143;GO:0009144;GO:0009146;GO:0009150;GO:0009154;GO:0009164;GO:0009166;GO:0009199;GO:0009203;GO:0009205;GO:0009207;GO:0009259;GO:0009261;GO:0009987;GO:0010467;GO:…	http://amigo.geneontology.org/cgi-bin/amigo/visualize?inline=false&term_data={%22GO%3A0006414%22%3A%7B%22fill%22%3A%22%23ffff66%22%2C%22font%22%3A%22black%22%7D,%22GO%3A0006184%22%3A%7B%22fill%22%3A%22%23ffff66%22%2C%22font%22%3A%22black%22%7D,%22GO%3A0006412%22%3A%7B%22fill%22%3A%22%23ffff66%22%2C%22font%22%3A%22black%22%7D}&format=png&mode=basic&term_data_type=json
158	0,192	Omssa-Mascot	unnamed protein product [Mus musculus]	gi|12843046,gi|148681611,gi|71043961	26,388.9	YVNWIQQTIAAN	-YVNWIQQTIAAN	-57,7	-40,7	1	10,5	1	67373	2210010C04Rik	BAB25837	unnamed protein product	---	---	10090	---	---	---	---	---	---	---	---	---	---	---
446	0,209	Mascot	RecName: Full=Alcohol dehydrogenase 1; AltName: Full=ADH-A2; AltName: Full=Alcohol dehydrogenase A subunit	gi|113391,gi|148680154	39,753.4	-	FPLDPLITHVLPFEK-IDGASPLDK-IIAVDINK-IIAVDINKDK-INEAFDLLR-KFPLDPLITHVLPFEK-LVADFMAK-QIHNFISTSTFSQYTVVDDIAVAK-SDLLMPR	42.4-42.9-55.1-33.9-67.2-52.8-30.1-56.8-54.6	40.2-41.7-40.7-41.1-41.5-39.8-41.3-38.5-42.1	9	-	0	11522	Adh1	P00329	RecName: Full=Alcohol dehydrogenase 1; AltName: Full=ADH-A2; AltName: Full=Alcohol dehydrogenase A subunit	Alcohol dehydrogenase 1	Alcohol dehydrogenase A subunit	10090	MGI	MGI:87921	GO:0005622: intracellular (IDA) GO:0005737: cytoplasm (IEA) GO:0005739: mitochondrion (IDA) GO:0005829: cytosol (ISO)	GO:0005575;GO:0005622;GO:0005623;GO:0005737;GO:0005739;GO:0005829;GO:0043226;GO:0043227;GO:0043229;GO:0043231;GO:0044424;GO:0044444;GO:0044464	http://amigo.geneontology.org/cgi-bin/amigo/visualize?inline=false&term_data={%22GO%3A0005737%22%3A%7B%22fill%22%3A%22%23ffff66%22%2C%22font%22%3A%22black%22%7D,%22GO%3A0005829%22%3A%7B%22fill%22%3A%22%23ffff66%22%2C%22font%22%3A%22black%22%7D,%22GO%3A0005739%22%3A%7B%22fill%22%3A%22%23ffff66%22%2C%22font%22%3A%22black%22%7D,%22GO%3A0005622%22%3A%7B%22fill%22%3A%22%23ffff66%22%2C%22font%22%3A%22b…	GO:0004022: alcohol dehydrogenase (NAD) activity (IDA,ISO,TAS) GO:0004745: retinol dehydrogenase activity (ISO) GO:0008144: drug binding (ISO) GO:0008270: zinc ion binding (IEA) GO:0016491: oxidoreductase activity (IEA) GO:0035276: ethanol binding (ISO) GO:0042803: protein homodimerization activity (IPI) GO:0046872: metal ion binding (IEA) GO:0051287: NAD binding (ISO)	GO:0000166;GO:0003674;GO:0003824;GO:0004022;GO:0004745;GO:0005488;GO:0005515;GO:0008144;GO:0008270;GO:0016491;GO:0016614;GO:0016616;GO:0035276;GO:0036094;GO:0042802;GO:0042803;GO:0043167;GO:0043168;GO:0043169;GO:0043178;GO:0046872;GO:0046914;GO:0046983;GO:0048037;GO:0050662;GO:0051287;GO:0097159;GO:1901265;GO:1901363	http://amigo.geneontology.org/cgi-bin/amigo/visualize?inline=false&term_data={%22GO%3A0035276%22%3A%7B%22fill%22%3A%22%23ffff66%22%2C%22font%22%3A%22black%22%7D,%22GO%3A0004745%22%3A%7B%22fill%22%3A%22%23ffff66%22%2C%22font%22%3A%22black%22%7D,%22GO%3A0008144%22%3A%7B%22fill%22%3A%22%23ffff66%22%2C%22font%22%3A%22black%22%7D,%22GO%3A0008270%22%3A%7B%22fill%22%3A%22%23ffff66%22%2C%22font%22%3A%22b…	GO:0001523: retinoid metabolic process (IMP) GO:0006068: ethanol catabolic process (IDA,IMP) GO:0006069: ethanol oxidation (ISO) GO:0032526: response to retinoic acid (IDA) GO:0033574: response to testosterone stimulus (IDA) GO:0042572: retinol metabolic process (IGI,IMP) GO:0042573: retinoic acid metabolic process (IGI,IMP) GO:0046186: acetaldehyde biosynthetic process (ISO) GO:0048149: behavior…	GO:0001523;GO:0006066;GO:0006067;GO:0006068;GO:0006069;GO:0006081;GO:0006082;GO:0006117;GO:0006629;GO:0006720;GO:0006721;GO:0007610;GO:0008150;GO:0008152;GO:0009056;GO:0009058;GO:0009719;GO:0009725;GO:0009987;GO:0010033;GO:0010817;GO:0014070;GO:0016101;GO:0019752;GO:0030534;GO:0032501;GO:0032526;GO:0032787;GO:0033574;GO:0033993;GO:0034308;GO:0034310;GO:0034754;GO:0042221;GO:0042445;GO:0042572;GO:…	http://amigo.geneontology.org/cgi-bin/amigo/visualize?inline=false&term_data={%22GO%3A0006069%22%3A%7B%22fill%22%3A%22%23ffff66%22%2C%22font%22%3A%22black%22%7D,%22GO%3A0055114%22%3A%7B%22fill%22%3A%22%23ffff66%22%2C%22font%22%3A%22black%22%7D,%22GO%3A0042573%22%3A%7B%22fill%22%3A%22%23ffff66%22%2C%22font%22%3A%22black%22%7D,%22GO%3A0033574%22%3A%7B%22fill%22%3A%22%23ffff66%22%2C%22font%22%3A%22b…
446	0,209	Omssa	RecName: Full=Alcohol dehydrogenase 1; AltName: Full=ADH-A2; AltName: Full=Alcohol dehydrogenase A subunit	gi|113391	39,753.4	AAVLWELHKPFTIEDIEVAPPK-FPLDPLITHVLPFEK-IDGASPLDK-IIAVDINK-IIAVDINKDK-INEAFDLLR-KFPLDPLITHVLPFEK-LVADFMAK-QIHNFISTSTFSQYTVVDDIAVAK-SDLLMPR	-	-	-	0	6.09-14.4-3.18-2.82-5.32-8.82-13.1-2.74-2.95-3.64	10	11522	Adh1	P00329	RecName: Full=Alcohol dehydrogenase 1; AltName: Full=ADH-A2; AltName: Full=Alcohol dehydrogenase A subunit	Alcohol dehydrogenase 1	Alcohol dehydrogenase A subunit	10090	MGI	MGI:87921	GO:0005622: intracellular (IDA) GO:0005737: cytoplasm (IEA) GO:0005739: mitochondrion (IDA) GO:0005829: cytosol (ISO)	GO:0005575;GO:0005622;GO:0005623;GO:0005737;GO:0005739;GO:0005829;GO:0043226;GO:0043227;GO:0043229;GO:0043231;GO:0044424;GO:0044444;GO:0044464	http://amigo.geneontology.org/cgi-bin/amigo/visualize?inline=false&term_data={%22GO%3A0005737%22%3A%7B%22fill%22%3A%22%23ffff66%22%2C%22font%22%3A%22black%22%7D,%22GO%3A0005829%22%3A%7B%22fill%22%3A%22%23ffff66%22%2C%22font%22%3A%22black%22%7D,%22GO%3A0005739%22%3A%7B%22fill%22%3A%22%23ffff66%22%2C%22font%22%3A%22black%22%7D,%22GO%3A0005622%22%3A%7B%22fill%22%3A%22%23ffff66%22%2C%22font%22%3A%22b…	GO:0004022: alcohol dehydrogenase (NAD) activity (IDA,ISO,TAS) GO:0004745: retinol dehydrogenase activity (ISO) GO:0008144: drug binding (ISO) GO:0008270: zinc ion binding (IEA) GO:0016491: oxidoreductase activity (IEA) GO:0035276: ethanol binding (ISO) GO:0042803: protein homodimerization activity (IPI) GO:0046872: metal ion binding (IEA) GO:0051287: NAD binding (ISO)	GO:0000166;GO:0003674;GO:0003824;GO:0004022;GO:0004745;GO:0005488;GO:0005515;GO:0008144;GO:0008270;GO:0016491;GO:0016614;GO:0016616;GO:0035276;GO:0036094;GO:0042802;GO:0042803;GO:0043167;GO:0043168;GO:0043169;GO:0043178;GO:0046872;GO:0046914;GO:0046983;GO:0048037;GO:0050662;GO:0051287;GO:0097159;GO:1901265;GO:1901363	http://amigo.geneontology.org/cgi-bin/amigo/visualize?inline=false&term_data={%22GO%3A0035276%22%3A%7B%22fill%22%3A%22%23ffff66%22%2C%22font%22%3A%22black%22%7D,%22GO%3A0004745%22%3A%7B%22fill%22%3A%22%23ffff66%22%2C%22font%22%3A%22black%22%7D,%22GO%3A0008144%22%3A%7B%22fill%22%3A%22%23ffff66%22%2C%22font%22%3A%22black%22%7D,%22GO%3A0008270%22%3A%7B%22fill%22%3A%22%23ffff66%22%2C%22font%22%3A%22b…	GO:0001523: retinoid metabolic process (IMP) GO:0006068: ethanol catabolic process (IDA,IMP) GO:0006069: ethanol oxidation (ISO) GO:0032526: response to retinoic acid (IDA) GO:0033574: response to testosterone stimulus (IDA) GO:0042572: retinol metabolic process (IGI,IMP) GO:0042573: retinoic acid metabolic process (IGI,IMP) GO:0046186: acetaldehyde biosynthetic process (ISO) GO:0048149: behavior…	GO:0001523;GO:0006066;GO:0006067;GO:0006068;GO:0006069;GO:0006081;GO:0006082;GO:0006117;GO:0006629;GO:0006720;GO:0006721;GO:0007610;GO:0008150;GO:0008152;GO:0009056;GO:0009058;GO:0009719;GO:0009725;GO:0009987;GO:0010033;GO:0010817;GO:0014070;GO:0016101;GO:0019752;GO:0030534;GO:0032501;GO:0032526;GO:0032787;GO:0033574;GO:0033993;GO:0034308;GO:0034310;GO:0034754;GO:0042221;GO:0042445;GO:0042572;GO:…	http://amigo.geneontology.org/cgi-bin/amigo/visualize?inline=false&term_data={%22GO%3A0006069%22%3A%7B%22fill%22%3A%22%23ffff66%22%2C%22font%22%3A%22black%22%7D,%22GO%3A0055114%22%3A%7B%22fill%22%3A%22%23ffff66%22%2C%22font%22%3A%22black%22%7D,%22GO%3A0042573%22%3A%7B%22fill%22%3A%22%23ffff66%22%2C%22font%22%3A%22black%22%7D,%22GO%3A0033574%22%3A%7B%22fill%22%3A%22%23ffff66%22%2C%22font%22%3A%22b…
446	0,209	Omssa-Mascot	mCG16864 [Mus musculus]	gi|148673574,gi|5915784,gi|74143690,gi|74216920	44,987.5	AGASIVGVNcHFDPSVSLQTVK-AGSNVMQTFTFYASEDK-AIAEELAPER-AYLMSQPLAYHTPDcGK-GAAELMQQK-GFLPPASEK-LNAGEVVIGDGGFVFALEK-QGFIDLPEFPFGLEPR-VNEAAcDIAR-YIGGccGFEPYHIR	-AGSNVMQTFTFYASEDK-AIAEELAPER-AYLMSQPLAYHTPDcGK-EATTEQQLR-EAYNLGVR-EYWQNLR-GAAELMQQK-GFLPPASEK-GNYVAEK-LNAGEVVIGDGGFVFALEK-QGFIDLPEFPFGLEPR-QQLEVFmK-VNEAAcDIAR-YIGGccGFEPYHIR	-66.3-79-26.9-34.7-35.8-40.3-64.8-33.2-33.1-84.8-81.6-36.7-70.7-33.5	-39.8-41.7-39.8-41.7-41.5-41.2-41.8-41.8-40.8-39.8-39.8-41-41.3-40.2	14	2.29-11.1-8.86-0.852-5.84-0.979-14.0-13.4-8.83-8.50	10	12116	Bhmt	O35490	RecName: Full=Betaine--homocysteine S-methyltransferase 1	Betaine--homocysteine S-methyltransferase 1	---	10090	MGI	MGI:1339972	GO:0005737: cytoplasm (ISO) GO:0005829: cytosol (ISO) GO:0043234: protein complex (ISO)	GO:0005575;GO:0005622;GO:0005623;GO:0005737;GO:0005829;GO:0032991;GO:0043234;GO:0044424;GO:0044444;GO:0044464	http://amigo.geneontology.org/cgi-bin/amigo/visualize?inline=false&term_data={%22GO%3A0005737%22%3A%7B%22fill%22%3A%22%23ffff66%22%2C%22font%22%3A%22black%22%7D,%22GO%3A0005829%22%3A%7B%22fill%22%3A%22%23ffff66%22%2C%22font%22%3A%22black%22%7D,%22GO%3A0043234%22%3A%7B%22fill%22%3A%22%23ffff66%22%2C%22font%22%3A%22black%22%7D}&format=png&mode=basic&term_data_type=json	GO:0008168: methyltransferase activity (ISO) GO:0008898: homocysteine S-methyltransferase activity (IDA) GO:0032403: protein complex binding (ISO) GO:0047150: betaine-homocysteine S-methyltransferase activity (ISO)	GO:0003674;GO:0003824;GO:0005488;GO:0005515;GO:0008168;GO:0008172;GO:0008757;GO:0008898;GO:0016740;GO:0016741;GO:0032403;GO:0047150	http://amigo.geneontology.org/cgi-bin/amigo/visualize?inline=false&term_data={%22GO%3A0008168%22%3A%7B%22fill%22%3A%22%23ffff66%22%2C%22font%22%3A%22black%22%7D,%22GO%3A0047150%22%3A%7B%22fill%22%3A%22%23ffff66%22%2C%22font%22%3A%22black%22%7D,%22GO%3A0008898%22%3A%7B%22fill%22%3A%22%23ffff66%22%2C%22font%22%3A%22black%22%7D,%22GO%3A0032403%22%3A%7B%22fill%22%3A%22%23ffff66%22%2C%22font%22%3A%22b…	GO:0006479: protein methylation (ISO) GO:0009086: methionine biosynthetic process (IDA,ISO) GO:0032259: methylation (IDA)	GO:0000096;GO:0000097;GO:0006082;GO:0006464;GO:0006479;GO:0006520;GO:0006555;GO:0006790;GO:0006807;GO:0008150;GO:0008152;GO:0008213;GO:0008652;GO:0009058;GO:0009066;GO:0009067;GO:0009086;GO:0009987;GO:0016053;GO:0019538;GO:0019752;GO:0032259;GO:0036211;GO:0043170;GO:0043412;GO:0043414;GO:0043436;GO:0044237;GO:0044238;GO:0044249;GO:0044260;GO:0044267;GO:0044272;GO:0044281;GO:0044283;GO:0044710;GO:…	http://amigo.geneontology.org/cgi-bin/amigo/visualize?inline=false&term_data={%22GO%3A0032259%22%3A%7B%22fill%22%3A%22%23ffff66%22%2C%22font%22%3A%22black%22%7D,%22GO%3A0009086%22%3A%7B%22fill%22%3A%22%23ffff66%22%2C%22font%22%3A%22black%22%7D,%22GO%3A0006479%22%3A%7B%22fill%22%3A%22%23ffff66%22%2C%22font%22%3A%22black%22%7D}&format=png&mode=basic&term_data_type=json
446	0,209	Omssa-Mascot	RecName: Full=Argininosuccinate synthase; AltName: Full=Citrulline--aspartate ligase	gi|114290,gi|74146278	46,567.3	APNSPDVLEIEFK-APNSPDVLEIEFKK-EFVEEFIWPAVQSSALYEDR-FELTcYSLAPQIK-GQVYILGR-GRNDLMEYAK-IDIVENR-KVFIEDVSK-NDLMEYAK-TTSLELFmYLNEVAGK-VFIEDVSK-VQVSVFK	-APNSPDVLEIEFK-EDFEEAR-EFVEEFIWPAVQSSALYEDR-FELTcYSLAPQIK-GQVYILGR-GRNDLMEYAK-IDIVENR-KVFIEDVSK-mPEFYNR-NDLMEYAK-NQAPPGLYTK-QGLGLK-TTSLELFmYLNEVAGK-VFIEDVSK-VQVSVFK	-98.1-24.9-58.9-70.6-43.5-35.3-49.7-45.2-28.7-40.5-27.8-32.2-80-45.3-37.9	-40.5-40.7-39.1-40.3-41.8-40.8-41.9-41.7-41.4-40.4-41.6-41.8-39.9-41-42.1	15	11.4-1.64-12.9-12.4-2.66-6.39-4.78-9.13-3.92-14.6-5.90-1.18	12	11898	Ass1	P16460	RecName: Full=Argininosuccinate synthase; AltName: Full=Citrulline--aspartate ligase	Argininosuccinate synthase	Citrulline--aspartate ligase	10090	MGI	MGI:88090	GO:0005634: nucleus (ISO) GO:0005737: cytoplasm (ISO) GO:0005739: mitochondrion (IDA) GO:0005741: mitochondrial outer membrane (ISO) GO:0005764: lysosome (ISO) GO:0005783: endoplasmic reticulum (ISO) GO:0043005: neuron projection (ISO) GO:0043025: neuronal cell body (ISO) GO:0043204: perikaryon (ISO) GO:0070852: cell body fiber (ISO)	GO:0000323;GO:0005575;GO:0005622;GO:0005623;GO:0005634;GO:0005737;GO:0005739;GO:0005740;GO:0005741;GO:0005764;GO:0005773;GO:0005783;GO:0016020;GO:0019867;GO:0031090;GO:0031966;GO:0031967;GO:0031968;GO:0031975;GO:0042995;GO:0043005;GO:0043025;GO:0043204;GO:0043226;GO:0043227;GO:0043229;GO:0043231;GO:0044297;GO:0044422;GO:0044424;GO:0044429;GO:0044444;GO:0044446;GO:0044464;GO:0070852;GO:0097458	http://amigo.geneontology.org/cgi-bin/amigo/visualize?inline=false&term_data={%22GO%3A0005783%22%3A%7B%22fill%22%3A%22%23ffff66%22%2C%22font%22%3A%22black%22%7D,%22GO%3A0005741%22%3A%7B%22fill%22%3A%22%23ffff66%22%2C%22font%22%3A%22black%22%7D,%22GO%3A0005737%22%3A%7B%22fill%22%3A%22%23ffff66%22%2C%22font%22%3A%22black%22%7D,%22GO%3A0043025%22%3A%7B%22fill%22%3A%22%23ffff66%22%2C%22font%22%3A%22b…	GO:0000166: nucleotide binding (IEA) GO:0004055: argininosuccinate synthase activity (ISO) GO:0005524: ATP binding (IEA) GO:0015643: toxic substance binding (ISO) GO:0016874: ligase activity (IEA)	GO:0000166;GO:0001882;GO:0001883;GO:0003674;GO:0003824;GO:0004055;GO:0005488;GO:0005524;GO:0015643;GO:0016874;GO:0016879;GO:0017076;GO:0030554;GO:0032549;GO:0032550;GO:0032553;GO:0032555;GO:0032559;GO:0035639;GO:0036094;GO:0043167;GO:0043168;GO:0097159;GO:0097367;GO:1901265;GO:1901363	http://amigo.geneontology.org/cgi-bin/amigo/visualize?inline=false&term_data={%22GO%3A0005524%22%3A%7B%22fill%22%3A%22%23ffff66%22%2C%22font%22%3A%22black%22%7D,%22GO%3A0004055%22%3A%7B%22fill%22%3A%22%23ffff66%22%2C%22font%22%3A%22black%22%7D,%22GO%3A0015643%22%3A%7B%22fill%22%3A%22%23ffff66%22%2C%22font%22%3A%22black%22%7D,%22GO%3A0016874%22%3A%7B%22fill%22%3A%22%23ffff66%22%2C%22font%22%3A%22b…	GO:0000050: urea cycle (ISO) GO:0000053: argininosuccinate metabolic process (ISO) GO:0006526: arginine biosynthetic process (ISO) GO:0008652: cellular amino acid biosynthetic process (IEA) GO:0009607: response to biotic stimulus (ISO) GO:0010043: response to zinc ion (ISO) GO:0051384: response to glucocorticoid stimulus (ISO)	GO:0000050;GO:0000053;GO:0006082;GO:0006520;GO:0006525;GO:0006526;GO:0006575;GO:0006807;GO:0008150;GO:0008152;GO:0008652;GO:0009058;GO:0009064;GO:0009084;GO:0009607;GO:0009719;GO:0009725;GO:0009987;GO:0010033;GO:0010035;GO:0010038;GO:0010043;GO:0014070;GO:0016053;GO:0019627;GO:0019752;GO:0031960;GO:0033993;GO:0034641;GO:0042221;GO:0043436;GO:0043603;GO:0043604;GO:0044237;GO:0044238;GO:0044249;GO:…	http://amigo.geneontology.org/cgi-bin/amigo/visualize?inline=false&term_data={%22GO%3A0008652%22%3A%7B%22fill%22%3A%22%23ffff66%22%2C%22font%22%3A%22black%22%7D,%22GO%3A0000053%22%3A%7B%22fill%22%3A%22%23ffff66%22%2C%22font%22%3A%22black%22%7D,%22GO%3A0006526%22%3A%7B%22fill%22%3A%22%23ffff66%22%2C%22font%22%3A%22black%22%7D,%22GO%3A0051384%22%3A%7B%22fill%22%3A%22%23ffff66%22%2C%22font%22%3A%22b…
446	0,209	Omssa-Mascot	3-ketoacyl-CoA thiolase, mitochondrial [Mus musculus]	gi|29126205,gi|73919875	41,812.2	DFSATDLTEFAAR-GVFIVAAK-ITAHLVHELR-TPFGAYGGLLK-VGVPTETGALTLNR	-ALDLDPSK-DFSATDLTEFAAR-GVFIVAAK-LPmGmTAENLAAK-VGVPTETGALTLNR	-37.4-102-32.1-27-60.1	-41.9-40.5-42.5-41.5-40.3	5	14.7-2.47-5.53-4.27-4.53	5	52538	Acaa2	NP_803421	3-ketoacyl-CoA thiolase, mitochondrial	---	---	10090	MGI	MGI:1098623	GO:0005739: mitochondrion (IDA,ISO) GO:0005743: mitochondrial inner membrane (IDA) GO:0005759: mitochondrial matrix (ISO)	GO:0005575;GO:0005622;GO:0005623;GO:0005737;GO:0005739;GO:0005740;GO:0005743;GO:0005759;GO:0016020;GO:0019866;GO:0031090;GO:0031966;GO:0031967;GO:0031974;GO:0031975;GO:0043226;GO:0043227;GO:0043229;GO:0043231;GO:0043233;GO:0044422;GO:0044424;GO:0044429;GO:0044444;GO:0044446;GO:0044464;GO:0070013	http://amigo.geneontology.org/cgi-bin/amigo/visualize?inline=false&term_data={%22GO%3A0005759%22%3A%7B%22fill%22%3A%22%23ffff66%22%2C%22font%22%3A%22black%22%7D,%22GO%3A0005739%22%3A%7B%22fill%22%3A%22%23ffff66%22%2C%22font%22%3A%22black%22%7D,%22GO%3A0005743%22%3A%7B%22fill%22%3A%22%23ffff66%22%2C%22font%22%3A%22black%22%7D}&format=png&mode=basic&term_data_type=json	GO:0003824: catalytic activity (IEA) GO:0003988: acetyl-CoA C-acyltransferase activity (ISO) GO:0016740: transferase activity (IEA) GO:0016746: transferase activity, transferring acyl groups (IEA) GO:0016747: transferase activity, transferring acyl groups other than amino-acyl groups (IEA)	GO:0003674;GO:0003824;GO:0003988;GO:0016408;GO:0016740;GO:0016746;GO:0016747	http://amigo.geneontology.org/cgi-bin/amigo/visualize?inline=false&term_data={%22GO%3A0016747%22%3A%7B%22fill%22%3A%22%23ffff66%22%2C%22font%22%3A%22black%22%7D,%22GO%3A0016746%22%3A%7B%22fill%22%3A%22%23ffff66%22%2C%22font%22%3A%22black%22%7D,%22GO%3A0003824%22%3A%7B%22fill%22%3A%22%23ffff66%22%2C%22font%22%3A%22black%22%7D,%22GO%3A0003988%22%3A%7B%22fill%22%3A%22%23ffff66%22%2C%22font%22%3A%22b…	GO:0006084: acetyl-CoA metabolic process (ISO) GO:0006629: lipid metabolic process (IEA) GO:0006631: fatty acid metabolic process (IEA) GO:0006635: fatty acid beta-oxidation (ISO) GO:0008152: metabolic process (IEA) GO:1901029: negative regulation of mitochondrial outer membrane permeabilization (ISO)	GO:0006082;GO:0006084;GO:0006629;GO:0006631;GO:0006635;GO:0006637;GO:0006732;GO:0006793;GO:0006810;GO:0006839;GO:0006915;GO:0006996;GO:0007005;GO:0007006;GO:0007154;GO:0007165;GO:0008150;GO:0008152;GO:0008219;GO:0008637;GO:0009056;GO:0009062;GO:0009966;GO:0009987;GO:0010639;GO:0010646;GO:0010821;GO:0010823;GO:0010941;GO:0012501;GO:0016042;GO:0016043;GO:0016054;GO:0016265;GO:0019395;GO:0019752;GO:…	http://amigo.geneontology.org/cgi-bin/amigo/visualize?inline=false&term_data={%22GO%3A0006635%22%3A%7B%22fill%22%3A%22%23ffff66%22%2C%22font%22%3A%22black%22%7D,%22GO%3A0006084%22%3A%7B%22fill%22%3A%22%23ffff66%22%2C%22font%22%3A%22black%22%7D,%22GO%3A0006631%22%3A%7B%22fill%22%3A%22%23ffff66%22%2C%22font%22%3A%22black%22%7D,%22GO%3A0008152%22%3A%7B%22fill%22%3A%22%23ffff66%22%2C%22font%22%3A%22b…
409	0,212	Mascot	lipoamide acyltransferase component of branched-chain alpha-keto acid dehydrogenase complex, mitochondrial [Mus musculus]	gi|170172520,gi|1709438,gi|33585932	53,229.8	-	EWYVK-QTGAILPPSPK	22.1-32.7	40.7-41	2	-	0	13171	Dbt	NP_034152	lipoamide acyltransferase component of branched-chain alpha-keto acid dehydrogenase complex, mitochondrial	---	---	10090	MGI	MGI:105386	GO:0005737: cytoplasm (ISO) GO:0005739: mitochondrion (IDA,ISO) GO:0015630: microtubule cytoskeleton (ISO) GO:0042645: mitochondrial nucleoid (ISO)	GO:0005575;GO:0005622;GO:0005623;GO:0005737;GO:0005739;GO:0005759;GO:0005856;GO:0009295;GO:0015630;GO:0031974;GO:0042645;GO:0043226;GO:0043227;GO:0043228;GO:0043229;GO:0043231;GO:0043232;GO:0043233;GO:0044422;GO:0044424;GO:0044429;GO:0044444;GO:0044446;GO:0044464;GO:0070013	http://amigo.geneontology.org/cgi-bin/amigo/visualize?inline=false&term_data={%22GO%3A0042645%22%3A%7B%22fill%22%3A%22%23ffff66%22%2C%22font%22%3A%22black%22%7D,%22GO%3A0005737%22%3A%7B%22fill%22%3A%22%23ffff66%22%2C%22font%22%3A%22black%22%7D,%22GO%3A0005739%22%3A%7B%22fill%22%3A%22%23ffff66%22%2C%22font%22%3A%22black%22%7D,%22GO%3A0015630%22%3A%7B%22fill%22%3A%22%23ffff66%22%2C%22font%22%3A%22b…	GO:0016740: transferase activity (IEA) GO:0016746: transferase activity, transferring acyl groups (IEA) GO:0043754: dihydrolipoyllysine-residue (2-methylpropanoyl)transferase activity (IEA) GO:0048037: cofactor binding (IEA)	GO:0003674;GO:0003824;GO:0005488;GO:0016740;GO:0016746;GO:0016747;GO:0043754;GO:0048037	http://amigo.geneontology.org/cgi-bin/amigo/visualize?inline=false&term_data={%22GO%3A0048037%22%3A%7B%22fill%22%3A%22%23ffff66%22%2C%22font%22%3A%22black%22%7D,%22GO%3A0016746%22%3A%7B%22fill%22%3A%22%23ffff66%22%2C%22font%22%3A%22black%22%7D,%22GO%3A0016740%22%3A%7B%22fill%22%3A%22%23ffff66%22%2C%22font%22%3A%22black%22%7D,%22GO%3A0043754%22%3A%7B%22fill%22%3A%22%23ffff66%22%2C%22font%22%3A%22b…	GO:0008152: metabolic process (IEA) GO:0046949: fatty-acyl-CoA biosynthetic process (IEA)	GO:0006637;GO:0006732;GO:0006793;GO:0008150;GO:0008152;GO:0009058;GO:0009108;GO:0009987;GO:0035337;GO:0035383;GO:0035384;GO:0044237;GO:0044249;GO:0046949;GO:0051186;GO:0051188;GO:0071616;GO:0071704;GO:1901576	http://amigo.geneontology.org/cgi-bin/amigo/visualize?inline=false&term_data={%22GO%3A0046949%22%3A%7B%22fill%22%3A%22%23ffff66%22%2C%22font%22%3A%22black%22%7D,%22GO%3A0008152%22%3A%7B%22fill%22%3A%22%23ffff66%22%2C%22font%22%3A%22black%22%7D}&format=png&mode=basic&term_data_type=json
409	0,212	Omssa-Mascot	phenylalanine-4-hydroxylase [Mus musculus]	gi|171543886,gi|74146329	51,883.6	aAVVLENGVLSR-AYGAGLLSSFGELQYcLSDKPK-EDNIPQLEDVSQFLQTcTGFR-FANQILSYGAELDADHPGFKDPVYR-QFADIAYNYR-TIQELDR-TWGTVFR-VEVLDNTQQLK-VFHcTQYIR	-QFADIAYNYR-TIQELDR-VEVLDNTQQLK-YDPYTQR	-51.4-41.5-79.8-21.2	-41.2-42-41-40.8	4	3.00-3.50-0.247-7.45-2.97-1.27-0.278-10.9-3.74	9	18478	Pah	NP_032803	phenylalanine-4-hydroxylase	---	---	10090	MGI	MGI:97473	---	---	---	GO:0003824: catalytic activity (IEA) GO:0004497: monooxygenase activity (IEA) GO:0004505: phenylalanine 4-monooxygenase activity (IMP,ISO) GO:0005506: iron ion binding (ISO) GO:0016491: oxidoreductase activity (IEA) GO:0016597: amino acid binding (ISO) GO:0016714: oxidoreductase activity, acting on paired donors, with incorporation or reduction of molecular oxygen, reduced pteridine as one donor,…	GO:0003674;GO:0003824;GO:0004497;GO:0004505;GO:0005488;GO:0005506;GO:0005515;GO:0016491;GO:0016597;GO:0016705;GO:0016714;GO:0031406;GO:0036094;GO:0042802;GO:0042803;GO:0043167;GO:0043168;GO:0043169;GO:0043177;GO:0046872;GO:0046914;GO:0046983;GO:0048037	http://amigo.geneontology.org/cgi-bin/amigo/visualize?inline=false&term_data={%22GO%3A0016597%22%3A%7B%22fill%22%3A%22%23ffff66%22%2C%22font%22%3A%22black%22%7D,%22GO%3A0005506%22%3A%7B%22fill%22%3A%22%23ffff66%22%2C%22font%22%3A%22black%22%7D,%22GO%3A0004505%22%3A%7B%22fill%22%3A%22%23ffff66%22%2C%22font%22%3A%22black%22%7D,%22GO%3A0048037%22%3A%7B%22fill%22%3A%22%23ffff66%22%2C%22font%22%3A%22b…	GO:0006558: L-phenylalanine metabolic process (ISO) GO:0006559: L-phenylalanine catabolic process (IEA) GO:0006571: tyrosine biosynthetic process (ISO) GO:0008152: metabolic process (IEA) GO:0009072: aromatic amino acid family metabolic process (IEA) GO:0018126: protein hydroxylation (ISO) GO:0042558: pteridine-containing compound metabolic process (ISO) GO:0046146: tetrahydrobiopterin metabolic …	GO:0006082;GO:0006464;GO:0006520;GO:0006558;GO:0006559;GO:0006570;GO:0006571;GO:0006725;GO:0006732;GO:0006807;GO:0008150;GO:0008152;GO:0008652;GO:0009056;GO:0009058;GO:0009063;GO:0009072;GO:0009073;GO:0009074;GO:0009095;GO:0009987;GO:0016053;GO:0016054;GO:0018126;GO:0019438;GO:0019439;GO:0019538;GO:0019752;GO:0036211;GO:0042558;GO:0043170;GO:0043412;GO:0043436;GO:0044237;GO:0044238;GO:0044248;GO:…	http://amigo.geneontology.org/cgi-bin/amigo/visualize?inline=false&term_data={%22GO%3A0009072%22%3A%7B%22fill%22%3A%22%23ffff66%22%2C%22font%22%3A%22black%22%7D,%22GO%3A0006571%22%3A%7B%22fill%22%3A%22%23ffff66%22%2C%22font%22%3A%22black%22%7D,%22GO%3A0055114%22%3A%7B%22fill%22%3A%22%23ffff66%22%2C%22font%22%3A%22black%22%7D,%22GO%3A0042558%22%3A%7B%22fill%22%3A%22%23ffff66%22%2C%22font%22%3A%22b…
409	0,212	Omssa-Mascot	RecName: Full=Aldehyde dehydrogenase, mitochondrial; AltName: Full=AHD-M1; AltName: Full=ALDH class 2; AltName: Full=ALDH-E2; AltName: Full=ALDHI; Flags: Precursor	gi|1352250,gi|74181365,gi|74213579,gi|74226796	56,519.6	DGMTIAKEEIFGPVMQILK-TEQGPQVDETQFK-TIEEVVGR-VAEQTPLTALYVANLIK	-TEQGPQVDETQFK-TIEEVVGR-VAEQTPLTALYVANLIK	-49.2-50.9-37.5	-40.3-42-40.2	3	0.555-7.42-4.47-9.28	4	11669	Aldh2	P47738	RecName: Full=Aldehyde dehydrogenase, mitochondrial; AltName: Full=AHD-M1; AltName: Full=ALDH class 2; AltName: Full=ALDH-E2; AltName: Full=ALDHI; Flags: Precursor	Aldehyde dehydrogenase, mitochondrial	ALDHI	10090	---	---	---	---	---	---	---	---	---	---	---
409	0,212	Omssa-Mascot	RecName: Full=S-adenosylmethionine synthase isoform type-1; Short=AdoMet synthase 1; AltName: Full=Methionine adenosyltransferase 1; Short=MAT 1	gi|81902386	43,490.0	ELLEVVNK-FVIGGPQGDAGVTGR-HIGYDDSAK-IIVDTYGGWGAHGGGAFSGK-KIIVDTYGGWGAHGGGAFSGK-NFDLRPGVIVR-SAAYAAR-SEFPWEVPKK-SGVLPWLRPDSK-TAcYGHFGR-TcNVLVALEQQSPDIAQcVHLDR-TQVTVQYMQDNGAVIPVR-VAcETVcK-YLDEDTVYHLQPSGR	-ELLEVVNK-FVIGGPQGDAGVTGR-GFDFK-HIGYDDSAK-KIIVDTYGGWGAHGGGAFSGK-SAAYAAR-SGVLPWLRPDSK-TAcYGHFGR-TcNVLVALEQQSPDIAQcVHLDR-VAcETVcK-YLDEDTVYHLQPSGR	-49.5-102-31.5-25.4-40.2-40.6-21.7-73-48.4-51.5-46.6	-40.9-40.5-41.2-41.6-39.7-40.6-40.6-40.9-38.6-40.9-40.6	11	1.77-13.4-1.23-3.04-9.60-0.195-2.28-3.51-3.00-6.73-13.9-0.551-3.09-9.22	14	11720	Mat1a	Q91X83	RecName: Full=S-adenosylmethionine synthase isoform type-1; Short=AdoMet synthase 1; AltName: Full=Methionine adenosyltransferase 1; Short=MAT 1	S-adenosylmethionine synthase isoform type-1	Methionine adenosyltransferase 1	10090	MGI	MGI:88017	GO:0005829: cytosol (ISO) GO:0016363: nuclear matrix (ISO)	GO:0005575;GO:0005622;GO:0005623;GO:0005634;GO:0005737;GO:0005829;GO:0016363;GO:0031974;GO:0031981;GO:0034399;GO:0043226;GO:0043227;GO:0043229;GO:0043231;GO:0043233;GO:0044422;GO:0044424;GO:0044428;GO:0044444;GO:0044446;GO:0044464;GO:0070013	http://amigo.geneontology.org/cgi-bin/amigo/visualize?inline=false&term_data={%22GO%3A0005829%22%3A%7B%22fill%22%3A%22%23ffff66%22%2C%22font%22%3A%22black%22%7D,%22GO%3A0016363%22%3A%7B%22fill%22%3A%22%23ffff66%22%2C%22font%22%3A%22black%22%7D}&format=png&mode=basic&term_data_type=json	GO:0000166: nucleotide binding (IEA) GO:0000287: magnesium ion binding (ISO) GO:0004478: methionine adenosyltransferase activity (ISO,TAS) GO:0005524: ATP binding (ISO) GO:0016597: amino acid binding (ISO) GO:0016740: transferase activity (IEA) GO:0042802: identical protein binding (ISO) GO:0042803: protein homodimerization activity (ISO) GO:0043531: ADP binding (ISO) GO:0046872: metal ion bindin…	GO:0000166;GO:0000287;GO:0001882;GO:0001883;GO:0003674;GO:0003824;GO:0004478;GO:0005488;GO:0005515;GO:0005524;GO:0016597;GO:0016740;GO:0016765;GO:0017076;GO:0030554;GO:0031406;GO:0032549;GO:0032550;GO:0032553;GO:0032555;GO:0032559;GO:0035639;GO:0036094;GO:0042802;GO:0042803;GO:0043167;GO:0043168;GO:0043169;GO:0043177;GO:0043531;GO:0046872;GO:0046983;GO:0097159;GO:0097367;GO:1901265;GO:1901363	http://amigo.geneontology.org/cgi-bin/amigo/visualize?inline=false&term_data={%22GO%3A0000287%22%3A%7B%22fill%22%3A%22%23ffff66%22%2C%22font%22%3A%22black%22%7D,%22GO%3A0005524%22%3A%7B%22fill%22%3A%22%23ffff66%22%2C%22font%22%3A%22black%22%7D,%22GO%3A0016597%22%3A%7B%22fill%22%3A%22%23ffff66%22%2C%22font%22%3A%22black%22%7D,%22GO%3A0046983%22%3A%7B%22fill%22%3A%22%23ffff66%22%2C%22font%22%3A%22b…	GO:0006556: S-adenosylmethionine biosynthetic process (ISO) GO:0006730: one-carbon metabolic process (IEA) GO:0051260: protein homooligomerization (ISO) GO:0051262: protein tetramerization (ISO) GO:0051289: protein homotetramerization (ISO)	GO:0006082;GO:0006139;GO:0006461;GO:0006520;GO:0006556;GO:0006575;GO:0006725;GO:0006730;GO:0006732;GO:0006790;GO:0006807;GO:0008150;GO:0008152;GO:0008652;GO:0009058;GO:0009108;GO:0009116;GO:0009119;GO:0009163;GO:0009987;GO:0016043;GO:0016053;GO:0018130;GO:0019438;GO:0019752;GO:0022607;GO:0034641;GO:0034654;GO:0042278;GO:0042398;GO:0042451;GO:0042455;GO:0043436;GO:0043933;GO:0044085;GO:0044237;GO:…	http://amigo.geneontology.org/cgi-bin/amigo/visualize?inline=false&term_data={%22GO%3A0051260%22%3A%7B%22fill%22%3A%22%23ffff66%22%2C%22font%22%3A%22black%22%7D,%22GO%3A0051289%22%3A%7B%22fill%22%3A%22%23ffff66%22%2C%22font%22%3A%22black%22%7D,%22GO%3A0006730%22%3A%7B%22fill%22%3A%22%23ffff66%22%2C%22font%22%3A%22black%22%7D,%22GO%3A0051262%22%3A%7B%22fill%22%3A%22%23ffff66%22%2C%22font%22%3A%22b…
271	0,220	Mascot	carboxylesterase 6 isoform 1 [Mus musculus]	gi|19527178,gi|298358786,gi|74227229	61,922.6	-	FAPPEDPEPWSGVR-GNWGYLDQVAALR-LAATEEIVIVAIQYR-YWANFAR	26.7-72-40.3-26.3	40.4-40.6-40.4-40.7	4	-	0	102022	Ces2a	NP_001177259	carboxylesterase 6 isoform 2 precursor	---	---	10090	MGI	MGI:2142491	---	---	---	GO:0016787: hydrolase activity (IEA)	GO:0003674;GO:0003824;GO:0016787	http://amigo.geneontology.org/cgi-bin/amigo/visualize?inline=false&term_data={%22GO%3A0016787%22%3A%7B%22fill%22%3A%22%23ffff66%22%2C%22font%22%3A%22black%22%7D}&format=png&mode=basic&term_data_type=json	GO:0006486: protein glycosylation (IDA)	GO:0005975;GO:0006464;GO:0006486;GO:0008150;GO:0008152;GO:0009058;GO:0009059;GO:0009100;GO:0009101;GO:0009987;GO:0019538;GO:0034645;GO:0036211;GO:0043170;GO:0043412;GO:0043413;GO:0044237;GO:0044238;GO:0044249;GO:0044260;GO:0044267;GO:0044723;GO:0070085;GO:0071704;GO:1901135;GO:1901137;GO:1901576	http://amigo.geneontology.org/cgi-bin/amigo/visualize?inline=false&term_data={%22GO%3A0006486%22%3A%7B%22fill%22%3A%22%23ffff66%22%2C%22font%22%3A%22black%22%7D}&format=png&mode=basic&term_data_type=json
271	0,220	Mascot	RecName: Full=Histidine ammonia-lyase; Short=Histidase	gi|547689	72,240.9	-	QADIVAALTLEVLK	67,1	39,5	1	-	0	15109	Hal	P35492	RecName: Full=Histidine ammonia-lyase; Short=Histidase	Histidine ammonia-lyase	---	10090	MGI	MGI:96010	GO:0005737: cytoplasm (IEA)	GO:0005575;GO:0005622;GO:0005623;GO:0005737;GO:0044424;GO:0044464	http://amigo.geneontology.org/cgi-bin/amigo/visualize?inline=false&term_data={%22GO%3A0005737%22%3A%7B%22fill%22%3A%22%23ffff66%22%2C%22font%22%3A%22black%22%7D}&format=png&mode=basic&term_data_type=json	GO:0003824: catalytic activity (IEA) GO:0004397: histidine ammonia-lyase activity (IDA,ISO) GO:0016829: lyase activity (IEA) GO:0016841: ammonia-lyase activity (IEA)	GO:0003674;GO:0003824;GO:0004397;GO:0016829;GO:0016840;GO:0016841	http://amigo.geneontology.org/cgi-bin/amigo/visualize?inline=false&term_data={%22GO%3A0016829%22%3A%7B%22fill%22%3A%22%23ffff66%22%2C%22font%22%3A%22black%22%7D,%22GO%3A0003824%22%3A%7B%22fill%22%3A%22%23ffff66%22%2C%22font%22%3A%22black%22%7D,%22GO%3A0016841%22%3A%7B%22fill%22%3A%22%23ffff66%22%2C%22font%22%3A%22black%22%7D,%22GO%3A0004397%22%3A%7B%22fill%22%3A%22%23ffff66%22%2C%22font%22%3A%22b…	GO:0006547: histidine metabolic process (IEA) GO:0006548: histidine catabolic process (IDA) GO:0009058: biosynthetic process (IEA)	GO:0006082;GO:0006520;GO:0006547;GO:0006548;GO:0006725;GO:0006807;GO:0008150;GO:0008152;GO:0009056;GO:0009058;GO:0009063;GO:0009987;GO:0016054;GO:0019439;GO:0019752;GO:0034641;GO:0043436;GO:0044237;GO:0044238;GO:0044248;GO:0044270;GO:0044281;GO:0044282;GO:0044710;GO:0044712;GO:0046395;GO:0046483;GO:0046700;GO:0052803;GO:0052805;GO:0071704;GO:1901360;GO:1901361;GO:1901564;GO:1901565;GO:1901575;GO:…	http://amigo.geneontology.org/cgi-bin/amigo/visualize?inline=false&term_data={%22GO%3A0006548%22%3A%7B%22fill%22%3A%22%23ffff66%22%2C%22font%22%3A%22black%22%7D,%22GO%3A0009058%22%3A%7B%22fill%22%3A%22%23ffff66%22%2C%22font%22%3A%22black%22%7D,%22GO%3A0006547%22%3A%7B%22fill%22%3A%22%23ffff66%22%2C%22font%22%3A%22black%22%7D}&format=png&mode=basic&term_data_type=json
271	0,220	Omssa-Mascot	RecName: Full=Dihydrolipoyllysine-residue acetyltransferase component of pyruvate dehydrogenase complex, mitochondrial; AltName: Full=Dihydrolipoamide acetyltransferase component of pyruvate dehydrogenase complex; AltName: Full=Pyruvate dehydrogenase complex component E2; Short=PDC-E2; Short=PDCE2; Flags: Precursor	gi|146325018,gi|16580128,gi|21594641,gi|26327949	67,924.6	DIDSFVPSK-GLETIASDVVSLASK-ILVPEGTR-ISVNDFIIK-LQPHEFQGGTFTISNLGMFGIK-VAPAPAGVFTDIPISNIR-VPEANSSWMDTVIR	-ASALAcLK-GLETIASDVVSLASK-ILVPEGTR-ISVNDFIIK-LQPHEFQGGTFTISNLGMFGIK-VAPAPAGVFTDIPISNIR-VFVSPLAK-VPEANSSWMDTVIR	-29.3-101-42.3-49.3-42.5-37.1-31.3-76.5	-41.7-40.4-40.8-41.7-38.7-39.8-42.3-40.4	8	3.27-14.5-2.75-3.16-5.11-9.91-12.4	7	235339	Dlat	Q8BMF4	RecName: Full=Dihydrolipoyllysine-residue acetyltransferase component of pyruvate dehydrogenase complex, mitochondrial; AltName: Full=Dihydrolipoamide acetyltransferase component of pyruvate dehydrogenase complex; AltName: Full=Pyruvate dehydrogenase complex component E2; Short=PDC-E2; Short=PDCE2; Flags: Precursor	Dihydrolipoyllysine-residue acetyltransferase component of pyruvate dehydrogenase complex, mitochondrial	Pyruvate dehydrogenase complex component E2	10090	MGI	MGI:2385311	GO:0005739: mitochondrion (IDA,ISO) GO:0005967: mitochondrial pyruvate dehydrogenase complex (TAS) GO:0045254: pyruvate dehydrogenase complex (ISO,TAS)	GO:0005575;GO:0005622;GO:0005623;GO:0005737;GO:0005739;GO:0005759;GO:0005967;GO:0031974;GO:0032991;GO:0043226;GO:0043227;GO:0043229;GO:0043231;GO:0043233;GO:0043234;GO:0044422;GO:0044424;GO:0044429;GO:0044444;GO:0044446;GO:0044464;GO:0045254;GO:0070013;GO:1990204	http://amigo.geneontology.org/cgi-bin/amigo/visualize?inline=false&term_data={%22GO%3A0045254%22%3A%7B%22fill%22%3A%22%23ffff66%22%2C%22font%22%3A%22black%22%7D,%22GO%3A0005739%22%3A%7B%22fill%22%3A%22%23ffff66%22%2C%22font%22%3A%22black%22%7D,%22GO%3A0005967%22%3A%7B%22fill%22%3A%22%23ffff66%22%2C%22font%22%3A%22black%22%7D}&format=png&mode=basic&term_data_type=json	GO:0004742: dihydrolipoyllysine-residue acetyltransferase activity (ISO,TAS) GO:0016740: transferase activity (IEA) GO:0016746: transferase activity, transferring acyl groups (IEA)	GO:0003674;GO:0003824;GO:0004742;GO:0016407;GO:0016417;GO:0016418;GO:0016740;GO:0016746;GO:0016747;GO:0030523	http://amigo.geneontology.org/cgi-bin/amigo/visualize?inline=false&term_data={%22GO%3A0004742%22%3A%7B%22fill%22%3A%22%23ffff66%22%2C%22font%22%3A%22black%22%7D,%22GO%3A0016746%22%3A%7B%22fill%22%3A%22%23ffff66%22%2C%22font%22%3A%22black%22%7D,%22GO%3A0016740%22%3A%7B%22fill%22%3A%22%23ffff66%22%2C%22font%22%3A%22black%22%7D}&format=png&mode=basic&term_data_type=json	GO:0005975: carbohydrate metabolic process (IEA) GO:0006006: glucose metabolic process (IEA) GO:0006086: acetyl-CoA biosynthetic process from pyruvate (IC,ISO) GO:0006090: pyruvate metabolic process (IEA) GO:0006099: tricarboxylic acid cycle (IEA) GO:0008152: metabolic process (IEA)	GO:0005975;GO:0005996;GO:0006006;GO:0006082;GO:0006084;GO:0006085;GO:0006086;GO:0006090;GO:0006091;GO:0006099;GO:0006637;GO:0006732;GO:0006793;GO:0008150;GO:0008152;GO:0009058;GO:0009060;GO:0009108;GO:0009987;GO:0015980;GO:0019318;GO:0019752;GO:0032787;GO:0035383;GO:0035384;GO:0043436;GO:0044237;GO:0044238;GO:0044249;GO:0044281;GO:0044710;GO:0044723;GO:0045333;GO:0051186;GO:0051188;GO:0055114;GO:…	http://amigo.geneontology.org/cgi-bin/amigo/visualize?inline=false&term_data={%22GO%3A0006099%22%3A%7B%22fill%22%3A%22%23ffff66%22%2C%22font%22%3A%22black%22%7D,%22GO%3A0005975%22%3A%7B%22fill%22%3A%22%23ffff66%22%2C%22font%22%3A%22black%22%7D,%22GO%3A0006006%22%3A%7B%22fill%22%3A%22%23ffff66%22%2C%22font%22%3A%22black%22%7D,%22GO%3A0006090%22%3A%7B%22fill%22%3A%22%23ffff66%22%2C%22font%22%3A%22b…
271	0,220	Omssa	carboxylesterase 6 isoform 1 [Mus musculus]	gi|19527178,gi|298358786	61,922.6	FAPPEDPEPWSGVR-GNWGYLDQVAALR-LAATEEIVIVAIQYR-RLQFWTK-YWANFAR	-	-	-	0	1.12-12.8-7.71-1.60-3.49	5	102022	Ces2a	NP_001177259	carboxylesterase 6 isoform 2 precursor	---	---	10090	MGI	MGI:2142491	---	---	---	GO:0016787: hydrolase activity (IEA)	GO:0003674;GO:0003824;GO:0016787	http://amigo.geneontology.org/cgi-bin/amigo/visualize?inline=false&term_data={%22GO%3A0016787%22%3A%7B%22fill%22%3A%22%23ffff66%22%2C%22font%22%3A%22black%22%7D}&format=png&mode=basic&term_data_type=json	GO:0006486: protein glycosylation (IDA)	GO:0005975;GO:0006464;GO:0006486;GO:0008150;GO:0008152;GO:0009058;GO:0009059;GO:0009100;GO:0009101;GO:0009987;GO:0019538;GO:0034645;GO:0036211;GO:0043170;GO:0043412;GO:0043413;GO:0044237;GO:0044238;GO:0044249;GO:0044260;GO:0044267;GO:0044723;GO:0070085;GO:0071704;GO:1901135;GO:1901137;GO:1901576	http://amigo.geneontology.org/cgi-bin/amigo/visualize?inline=false&term_data={%22GO%3A0006486%22%3A%7B%22fill%22%3A%22%23ffff66%22%2C%22font%22%3A%22black%22%7D}&format=png&mode=basic&term_data_type=json
271	0,220	Omssa-Mascot	RecName: Full=Carbamoyl-phosphate synthase [ammonia], mitochondrial; AltName: Full=Carbamoyl-phosphate synthetase I; Short=CPSase I; Flags: Precursor	gi|73918911	164,603.0	VLILGSGGLSIGQAGEFDYSGSQAVK	-VLILGSGGLSIGQAGEFDYSGSQAVK	-67,7	-38,6	1	10,4	1	227231	Cps1	Q8C196	RecName: Full=Carbamoyl-phosphate synthase [ammonia], mitochondrial; AltName: Full=Carbamoyl-phosphate synthetase I; Short=CPSase I; Flags: Precursor	Carbamoyl-phosphate synthase [ammonia], mitochondrial	Carbamoyl-phosphate synthetase I	10090	MGI	MGI:891996	GO:0005634: nucleus (IEA) GO:0005737: cytoplasm (ISO) GO:0005739: mitochondrion (IDA,ISO) GO:0005743: mitochondrial inner membrane (ISO) GO:0042645: mitochondrial nucleoid (ISO) GO:0043234: protein complex (ISO)	GO:0005575;GO:0005622;GO:0005623;GO:0005634;GO:0005737;GO:0005739;GO:0005740;GO:0005743;GO:0005759;GO:0009295;GO:0016020;GO:0019866;GO:0031090;GO:0031966;GO:0031967;GO:0031974;GO:0031975;GO:0032991;GO:0042645;GO:0043226;GO:0043227;GO:0043228;GO:0043229;GO:0043231;GO:0043232;GO:0043233;GO:0043234;GO:0044422;GO:0044424;GO:0044429;GO:0044444;GO:0044446;GO:0044464;GO:0070013	http://amigo.geneontology.org/cgi-bin/amigo/visualize?inline=false&term_data={%22GO%3A0042645%22%3A%7B%22fill%22%3A%22%23ffff66%22%2C%22font%22%3A%22black%22%7D,%22GO%3A0005737%22%3A%7B%22fill%22%3A%22%23ffff66%22%2C%22font%22%3A%22black%22%7D,%22GO%3A0005739%22%3A%7B%22fill%22%3A%22%23ffff66%22%2C%22font%22%3A%22black%22%7D,%22GO%3A0005634%22%3A%7B%22fill%22%3A%22%23ffff66%22%2C%22font%22%3A%22b…	GO:0000166: nucleotide binding (IEA) GO:0003824: catalytic activity (IEA) GO:0004087: carbamoyl-phosphate synthase (ammonia) activity (IMP,ISO) GO:0004175: endopeptidase activity (ISO) GO:0005509: calcium ion binding (ISO) GO:0005515: protein binding (IPI) GO:0005524: ATP binding (ISO) GO:0005543: phospholipid binding (ISO) GO:0016595: glutamate binding (ISO) GO:0016874: ligase activity (IEA) GO:…	GO:0000166;GO:0001882;GO:0001883;GO:0003674;GO:0003824;GO:0004087;GO:0004175;GO:0005488;GO:0005509;GO:0005515;GO:0005524;GO:0005543;GO:0008233;GO:0008289;GO:0016595;GO:0016597;GO:0016787;GO:0016874;GO:0016879;GO:0017076;GO:0030554;GO:0031406;GO:0032403;GO:0032549;GO:0032550;GO:0032553;GO:0032555;GO:0032559;GO:0035639;GO:0036094;GO:0043167;GO:0043168;GO:0043169;GO:0043177;GO:0046872;GO:0070011;GO:…	http://amigo.geneontology.org/cgi-bin/amigo/visualize?inline=false&term_data={%22GO%3A0004087%22%3A%7B%22fill%22%3A%22%23ffff66%22%2C%22font%22%3A%22black%22%7D,%22GO%3A0005524%22%3A%7B%22fill%22%3A%22%23ffff66%22%2C%22font%22%3A%22black%22%7D,%22GO%3A0016874%22%3A%7B%22fill%22%3A%22%23ffff66%22%2C%22font%22%3A%22black%22%7D,%22GO%3A0005515%22%3A%7B%22fill%22%3A%22%23ffff66%22%2C%22font%22%3A%22b…	GO:0000050: urea cycle (IC,ISO) GO:0005980: glycogen catabolic process (ISO) GO:0006543: glutamine catabolic process (IEA) GO:0006807: nitrogen compound metabolic process (IEA) GO:0008152: metabolic process (IEA) GO:0019433: triglyceride catabolic process (ISO) GO:0032496: response to lipopolysaccharide (ISO) GO:0045909: positive regulation of vasodilation (ISO) GO:0046209: nitric oxide metabolic…	GO:0000050;GO:0000096;GO:0000272;GO:0002237;GO:0003008;GO:0003013;GO:0003018;GO:0005975;GO:0005976;GO:0005977;GO:0005980;GO:0006073;GO:0006082;GO:0006091;GO:0006112;GO:0006520;GO:0006541;GO:0006543;GO:0006575;GO:0006629;GO:0006638;GO:0006639;GO:0006641;GO:0006790;GO:0006793;GO:0006796;GO:0006807;GO:0008015;GO:0008150;GO:0008152;GO:0009056;GO:0009057;GO:0009058;GO:0009063;GO:0009064;GO:0009065;GO:…	http://amigo.geneontology.org/cgi-bin/amigo/visualize?inline=false&term_data={%22GO%3A0019433%22%3A%7B%22fill%22%3A%22%23ffff66%22%2C%22font%22%3A%22black%22%7D,%22GO%3A0006543%22%3A%7B%22fill%22%3A%22%23ffff66%22%2C%22font%22%3A%22black%22%7D,%22GO%3A0032496%22%3A%7B%22fill%22%3A%22%23ffff66%22%2C%22font%22%3A%22black%22%7D,%22GO%3A0006807%22%3A%7B%22fill%22%3A%22%23ffff66%22%2C%22font%22%3A%22b…
456	0,228	Mascot	RecName: Full=4-hydroxyphenylpyruvate dioxygenase; AltName: Full=4-hydroxyphenylpyruvic acid oxidase; Short=4HPPD; Short=HPD; Short=HPPDase; AltName: Full=F Alloantigen; Short=F protein	gi|83303597,gi|849053	45,036.6	-	AFEEEQALR-GTEFLAAPSSYYK-IVFVLcSALNPWNK-mPINEPAPGR-SIVVTNYEESIK-TEDIITAIR	69.9-55.5-59.7-39.9-74.2-78.6	41.3-40.7-40.3-41-40.8-41.5	6	-	0	15445	Hpd	P49429	RecName: Full=4-hydroxyphenylpyruvate dioxygenase; AltName: Full=4-hydroxyphenylpyruvic acid oxidase; Short=4HPPD; Short=HPD; Short=HPPDase; AltName: Full=F Alloantigen; Short=F protein	4-hydroxyphenylpyruvate dioxygenase	F Alloantigen	10090	MGI	MGI:96213	GO:0000139: Golgi membrane (ISO) GO:0005737: cytoplasm (IEA) GO:0005783: endoplasmic reticulum (ISO) GO:0005789: endoplasmic reticulum membrane (ISO) GO:0005794: Golgi apparatus (ISO) GO:0016020: membrane (IEA)	GO:0000139;GO:0005575;GO:0005622;GO:0005623;GO:0005737;GO:0005783;GO:0005789;GO:0005794;GO:0012505;GO:0016020;GO:0031090;GO:0042175;GO:0043226;GO:0043227;GO:0043229;GO:0043231;GO:0044422;GO:0044424;GO:0044425;GO:0044431;GO:0044432;GO:0044444;GO:0044446;GO:0044464	http://amigo.geneontology.org/cgi-bin/amigo/visualize?inline=false&term_data={%22GO%3A0016020%22%3A%7B%22fill%22%3A%22%23ffff66%22%2C%22font%22%3A%22black%22%7D,%22GO%3A0005783%22%3A%7B%22fill%22%3A%22%23ffff66%22%2C%22font%22%3A%22black%22%7D,%22GO%3A0005737%22%3A%7B%22fill%22%3A%22%23ffff66%22%2C%22font%22%3A%22black%22%7D,%22GO%3A0000139%22%3A%7B%22fill%22%3A%22%23ffff66%22%2C%22font%22%3A%22b…	GO:0003868: 4-hydroxyphenylpyruvate dioxygenase activity (ISO) GO:0008127: quercetin 2,3-dioxygenase activity (IEA) GO:0016491: oxidoreductase activity (IEA) GO:0016701: oxidoreductase activity, acting on single donors with incorporation of molecular oxygen (IEA) GO:0046872: metal ion binding (IEA) GO:0051213: dioxygenase activity (IEA)	GO:0003674;GO:0003824;GO:0003868;GO:0005488;GO:0008127;GO:0016491;GO:0016701;GO:0016702;GO:0043167;GO:0043169;GO:0046872;GO:0051213	http://amigo.geneontology.org/cgi-bin/amigo/visualize?inline=false&term_data={%22GO%3A0016491%22%3A%7B%22fill%22%3A%22%23ffff66%22%2C%22font%22%3A%22black%22%7D,%22GO%3A0003868%22%3A%7B%22fill%22%3A%22%23ffff66%22%2C%22font%22%3A%22black%22%7D,%22GO%3A0016701%22%3A%7B%22fill%22%3A%22%23ffff66%22%2C%22font%22%3A%22black%22%7D,%22GO%3A0008127%22%3A%7B%22fill%22%3A%22%23ffff66%22%2C%22font%22%3A%22b…	GO:0006559: L-phenylalanine catabolic process (IEA) GO:0006572: tyrosine catabolic process (ISO) GO:0009072: aromatic amino acid family metabolic process (IEA) GO:0055114: oxidation-reduction process (IEA,ISO)	GO:0006082;GO:0006520;GO:0006558;GO:0006559;GO:0006570;GO:0006572;GO:0006725;GO:0006807;GO:0008150;GO:0008152;GO:0009056;GO:0009063;GO:0009072;GO:0009074;GO:0009987;GO:0016054;GO:0019439;GO:0019752;GO:0043436;GO:0044237;GO:0044238;GO:0044248;GO:0044281;GO:0044282;GO:0044710;GO:0044712;GO:0046395;GO:0055114;GO:0071704;GO:1901360;GO:1901361;GO:1901564;GO:1901565;GO:1901575;GO:1901605;GO:1901606;GO:…	http://amigo.geneontology.org/cgi-bin/amigo/visualize?inline=false&term_data={%22GO%3A0009072%22%3A%7B%22fill%22%3A%22%23ffff66%22%2C%22font%22%3A%22black%22%7D,%22GO%3A0055114%22%3A%7B%22fill%22%3A%22%23ffff66%22%2C%22font%22%3A%22black%22%7D,%22GO%3A0006559%22%3A%7B%22fill%22%3A%22%23ffff66%22%2C%22font%22%3A%22black%22%7D,%22GO%3A0006572%22%3A%7B%22fill%22%3A%22%23ffff66%22%2C%22font%22%3A%22b…
456	0,228	Mascot	isocitrate dehydrogenase [NADP] cytoplasmic [Mus musculus]	gi|162417975,gi|26352311,gi|57242927	46,657.8	-	HAYGDQYR-SEGGFIWAcK-VEITYTPK	21.2-63.9-55.2	40.9-40.9-41.3	3	-	0	15926	Idh1	NP_034627	isocitrate dehydrogenase [NADP] cytoplasmic	---	---	10090	MGI	MGI:96413	GO:0005737: cytoplasm (ISO) GO:0005739: mitochondrion (IDA) GO:0005777: peroxisome (ISO) GO:0005829: cytosol (IDA,ISO)	GO:0005575;GO:0005622;GO:0005623;GO:0005737;GO:0005739;GO:0005777;GO:0005829;GO:0042579;GO:0043226;GO:0043227;GO:0043229;GO:0043231;GO:0044424;GO:0044444;GO:0044464	http://amigo.geneontology.org/cgi-bin/amigo/visualize?inline=false&term_data={%22GO%3A0005777%22%3A%7B%22fill%22%3A%22%23ffff66%22%2C%22font%22%3A%22black%22%7D,%22GO%3A0005737%22%3A%7B%22fill%22%3A%22%23ffff66%22%2C%22font%22%3A%22black%22%7D,%22GO%3A0005829%22%3A%7B%22fill%22%3A%22%23ffff66%22%2C%22font%22%3A%22black%22%7D,%22GO%3A0005739%22%3A%7B%22fill%22%3A%22%23ffff66%22%2C%22font%22%3A%22b…	GO:0000287: magnesium ion binding (ISO) GO:0004450: isocitrate dehydrogenase (NADP+) activity (IDA,ISO) GO:0005102: receptor binding (ISO) GO:0016491: oxidoreductase activity (IEA) GO:0016616: oxidoreductase activity, acting on the CH-OH group of donors, NAD or NADP as acceptor (IEA) GO:0042803: protein homodimerization activity (ISO) GO:0046872: metal ion binding (IEA) GO:0050661: NADP binding (…	GO:0000166;GO:0000287;GO:0003674;GO:0003824;GO:0004448;GO:0004450;GO:0005102;GO:0005488;GO:0005515;GO:0016491;GO:0016614;GO:0016616;GO:0036094;GO:0042802;GO:0042803;GO:0043167;GO:0043169;GO:0046872;GO:0046983;GO:0048037;GO:0050661;GO:0050662;GO:0051287;GO:0097159;GO:1901265;GO:1901363	http://amigo.geneontology.org/cgi-bin/amigo/visualize?inline=false&term_data={%22GO%3A0000287%22%3A%7B%22fill%22%3A%22%23ffff66%22%2C%22font%22%3A%22black%22%7D,%22GO%3A0005102%22%3A%7B%22fill%22%3A%22%23ffff66%22%2C%22font%22%3A%22black%22%7D,%22GO%3A0016491%22%3A%7B%22fill%22%3A%22%23ffff66%22%2C%22font%22%3A%22black%22%7D,%22GO%3A0016616%22%3A%7B%22fill%22%3A%22%23ffff66%22%2C%22font%22%3A%22b…	GO:0006097: glyoxylate cycle (IEA) GO:0006099: tricarboxylic acid cycle (IEA) GO:0006102: isocitrate metabolic process (ISO) GO:0006103: 2-oxoglutarate metabolic process (ISO) GO:0006749: glutathione metabolic process (IMP) GO:0006979: response to oxidative stress (IDA) GO:0014070: response to organic cyclic compound (ISO) GO:0048545: response to steroid hormone stimulus (ISO) GO:0055114: oxidati…	GO:0005975;GO:0006081;GO:0006082;GO:0006091;GO:0006097;GO:0006099;GO:0006102;GO:0006103;GO:0006518;GO:0006520;GO:0006575;GO:0006749;GO:0006790;GO:0006807;GO:0006950;GO:0006979;GO:0008150;GO:0008152;GO:0009060;GO:0009719;GO:0009725;GO:0009987;GO:0010033;GO:0014070;GO:0015980;GO:0019752;GO:0032787;GO:0033993;GO:0034641;GO:0042221;GO:0043436;GO:0043603;GO:0043648;GO:0044237;GO:0044238;GO:0044262;GO:…	http://amigo.geneontology.org/cgi-bin/amigo/visualize?inline=false&term_data={%22GO%3A0006097%22%3A%7B%22fill%22%3A%22%23ffff66%22%2C%22font%22%3A%22black%22%7D,%22GO%3A0014070%22%3A%7B%22fill%22%3A%22%23ffff66%22%2C%22font%22%3A%22black%22%7D,%22GO%3A0055114%22%3A%7B%22fill%22%3A%22%23ffff66%22%2C%22font%22%3A%22black%22%7D,%22GO%3A0006099%22%3A%7B%22fill%22%3A%22%23ffff66%22%2C%22font%22%3A%22b…
456	0,228	Omssa	unnamed protein product [Mus musculus]	gi|74143620,gi|83303597,gi|849053	44,976.5	AFEEEQALR-FLPGFEAPTYK-GTEFLAAPSSYYK-IVFVLcSALNPWNK-mPINEPAPGR-SIVVTNYEESIK-TEDIITAIR	-	-	-	0	8.76-1.21-9.62-11.4-3.71-13.0-8.72	7	15445	Hpd	P49429	RecName: Full=4-hydroxyphenylpyruvate dioxygenase; AltName: Full=4-hydroxyphenylpyruvic acid oxidase; Short=4HPPD; Short=HPD; Short=HPPDase; AltName: Full=F Alloantigen; Short=F protein	4-hydroxyphenylpyruvate dioxygenase	F Alloantigen	10090	MGI	MGI:96213	GO:0000139: Golgi membrane (ISO) GO:0005737: cytoplasm (IEA) GO:0005783: endoplasmic reticulum (ISO) GO:0005789: endoplasmic reticulum membrane (ISO) GO:0005794: Golgi apparatus (ISO) GO:0016020: membrane (IEA)	GO:0000139;GO:0005575;GO:0005622;GO:0005623;GO:0005737;GO:0005783;GO:0005789;GO:0005794;GO:0012505;GO:0016020;GO:0031090;GO:0042175;GO:0043226;GO:0043227;GO:0043229;GO:0043231;GO:0044422;GO:0044424;GO:0044425;GO:0044431;GO:0044432;GO:0044444;GO:0044446;GO:0044464	http://amigo.geneontology.org/cgi-bin/amigo/visualize?inline=false&term_data={%22GO%3A0016020%22%3A%7B%22fill%22%3A%22%23ffff66%22%2C%22font%22%3A%22black%22%7D,%22GO%3A0005783%22%3A%7B%22fill%22%3A%22%23ffff66%22%2C%22font%22%3A%22black%22%7D,%22GO%3A0005737%22%3A%7B%22fill%22%3A%22%23ffff66%22%2C%22font%22%3A%22black%22%7D,%22GO%3A0000139%22%3A%7B%22fill%22%3A%22%23ffff66%22%2C%22font%22%3A%22b…	GO:0003868: 4-hydroxyphenylpyruvate dioxygenase activity (ISO) GO:0008127: quercetin 2,3-dioxygenase activity (IEA) GO:0016491: oxidoreductase activity (IEA) GO:0016701: oxidoreductase activity, acting on single donors with incorporation of molecular oxygen (IEA) GO:0046872: metal ion binding (IEA) GO:0051213: dioxygenase activity (IEA)	GO:0003674;GO:0003824;GO:0003868;GO:0005488;GO:0008127;GO:0016491;GO:0016701;GO:0016702;GO:0043167;GO:0043169;GO:0046872;GO:0051213	http://amigo.geneontology.org/cgi-bin/amigo/visualize?inline=false&term_data={%22GO%3A0016491%22%3A%7B%22fill%22%3A%22%23ffff66%22%2C%22font%22%3A%22black%22%7D,%22GO%3A0003868%22%3A%7B%22fill%22%3A%22%23ffff66%22%2C%22font%22%3A%22black%22%7D,%22GO%3A0016701%22%3A%7B%22fill%22%3A%22%23ffff66%22%2C%22font%22%3A%22black%22%7D,%22GO%3A0008127%22%3A%7B%22fill%22%3A%22%23ffff66%22%2C%22font%22%3A%22b…	GO:0006559: L-phenylalanine catabolic process (IEA) GO:0006572: tyrosine catabolic process (ISO) GO:0009072: aromatic amino acid family metabolic process (IEA) GO:0055114: oxidation-reduction process (IEA,ISO)	GO:0006082;GO:0006520;GO:0006558;GO:0006559;GO:0006570;GO:0006572;GO:0006725;GO:0006807;GO:0008150;GO:0008152;GO:0009056;GO:0009063;GO:0009072;GO:0009074;GO:0009987;GO:0016054;GO:0019439;GO:0019752;GO:0043436;GO:0044237;GO:0044238;GO:0044248;GO:0044281;GO:0044282;GO:0044710;GO:0044712;GO:0046395;GO:0055114;GO:0071704;GO:1901360;GO:1901361;GO:1901564;GO:1901565;GO:1901575;GO:1901605;GO:1901606;GO:…	http://amigo.geneontology.org/cgi-bin/amigo/visualize?inline=false&term_data={%22GO%3A0009072%22%3A%7B%22fill%22%3A%22%23ffff66%22%2C%22font%22%3A%22black%22%7D,%22GO%3A0055114%22%3A%7B%22fill%22%3A%22%23ffff66%22%2C%22font%22%3A%22black%22%7D,%22GO%3A0006559%22%3A%7B%22fill%22%3A%22%23ffff66%22%2C%22font%22%3A%22black%22%7D,%22GO%3A0006572%22%3A%7B%22fill%22%3A%22%23ffff66%22%2C%22font%22%3A%22b…
456	0,228	Omssa-Mascot	3-ketoacyl-CoA thiolase, mitochondrial [Mus musculus]	gi|29126205,gi|73919875	41,812.2	ALDLDPSK-GVFIVAAK-VGVPTETGALTLNR-YALQSQQR	-ALDLDPSK-GVFIVAAK-VGVPTETGALTLNR-YALQSQQR	-55.2-31.2-73-59.4	-41.9-42.5-40.3-41.4	4	2.80-3.34-6.83-5.39	4	52538	Acaa2	NP_803421	3-ketoacyl-CoA thiolase, mitochondrial	---	---	10090	MGI	MGI:1098623	GO:0005739: mitochondrion (IDA,ISO) GO:0005743: mitochondrial inner membrane (IDA) GO:0005759: mitochondrial matrix (ISO)	GO:0005575;GO:0005622;GO:0005623;GO:0005737;GO:0005739;GO:0005740;GO:0005743;GO:0005759;GO:0016020;GO:0019866;GO:0031090;GO:0031966;GO:0031967;GO:0031974;GO:0031975;GO:0043226;GO:0043227;GO:0043229;GO:0043231;GO:0043233;GO:0044422;GO:0044424;GO:0044429;GO:0044444;GO:0044446;GO:0044464;GO:0070013	http://amigo.geneontology.org/cgi-bin/amigo/visualize?inline=false&term_data={%22GO%3A0005759%22%3A%7B%22fill%22%3A%22%23ffff66%22%2C%22font%22%3A%22black%22%7D,%22GO%3A0005739%22%3A%7B%22fill%22%3A%22%23ffff66%22%2C%22font%22%3A%22black%22%7D,%22GO%3A0005743%22%3A%7B%22fill%22%3A%22%23ffff66%22%2C%22font%22%3A%22black%22%7D}&format=png&mode=basic&term_data_type=json	GO:0003824: catalytic activity (IEA) GO:0003988: acetyl-CoA C-acyltransferase activity (ISO) GO:0016740: transferase activity (IEA) GO:0016746: transferase activity, transferring acyl groups (IEA) GO:0016747: transferase activity, transferring acyl groups other than amino-acyl groups (IEA)	GO:0003674;GO:0003824;GO:0003988;GO:0016408;GO:0016740;GO:0016746;GO:0016747	http://amigo.geneontology.org/cgi-bin/amigo/visualize?inline=false&term_data={%22GO%3A0016747%22%3A%7B%22fill%22%3A%22%23ffff66%22%2C%22font%22%3A%22black%22%7D,%22GO%3A0016746%22%3A%7B%22fill%22%3A%22%23ffff66%22%2C%22font%22%3A%22black%22%7D,%22GO%3A0003824%22%3A%7B%22fill%22%3A%22%23ffff66%22%2C%22font%22%3A%22black%22%7D,%22GO%3A0003988%22%3A%7B%22fill%22%3A%22%23ffff66%22%2C%22font%22%3A%22b…	GO:0006084: acetyl-CoA metabolic process (ISO) GO:0006629: lipid metabolic process (IEA) GO:0006631: fatty acid metabolic process (IEA) GO:0006635: fatty acid beta-oxidation (ISO) GO:0008152: metabolic process (IEA) GO:1901029: negative regulation of mitochondrial outer membrane permeabilization (ISO)	GO:0006082;GO:0006084;GO:0006629;GO:0006631;GO:0006635;GO:0006637;GO:0006732;GO:0006793;GO:0006810;GO:0006839;GO:0006915;GO:0006996;GO:0007005;GO:0007006;GO:0007154;GO:0007165;GO:0008150;GO:0008152;GO:0008219;GO:0008637;GO:0009056;GO:0009062;GO:0009966;GO:0009987;GO:0010639;GO:0010646;GO:0010821;GO:0010823;GO:0010941;GO:0012501;GO:0016042;GO:0016043;GO:0016054;GO:0016265;GO:0019395;GO:0019752;GO:…	http://amigo.geneontology.org/cgi-bin/amigo/visualize?inline=false&term_data={%22GO%3A0006635%22%3A%7B%22fill%22%3A%22%23ffff66%22%2C%22font%22%3A%22black%22%7D,%22GO%3A0006084%22%3A%7B%22fill%22%3A%22%23ffff66%22%2C%22font%22%3A%22black%22%7D,%22GO%3A0006631%22%3A%7B%22fill%22%3A%22%23ffff66%22%2C%22font%22%3A%22black%22%7D,%22GO%3A0008152%22%3A%7B%22fill%22%3A%22%23ffff66%22%2C%22font%22%3A%22b…
456	0,228	Omssa-Mascot	RecName: Full=Phosphoglycerate kinase 1	gi|146345481,gi|202423,gi|74216774,gi|74219103	44,533.1	ALESPERPFLAILGGAK-FcLDNGAK-SLMDEVVK	-ALESPERPFLAILGGAK-FcLDNGAK	-22.9-25.7	-40.1-40.9	2	7.83-0.972-0.0778	3	18655	Pgk1	P09411	RecName: Full=Phosphoglycerate kinase 1	Phosphoglycerate kinase 1	---	10090	MGI	MGI:97555	GO:0005829: cytosol (ISO)	GO:0005575;GO:0005622;GO:0005623;GO:0005737;GO:0005829;GO:0044424;GO:0044444;GO:0044464	http://amigo.geneontology.org/cgi-bin/amigo/visualize?inline=false&term_data={%22GO%3A0005829%22%3A%7B%22fill%22%3A%22%23ffff66%22%2C%22font%22%3A%22black%22%7D}&format=png&mode=basic&term_data_type=json	GO:0004618: phosphoglycerate kinase activity (IDA,ISO) GO:0005524: ATP binding (ISO) GO:0043531: ADP binding (ISO)	GO:0000166;GO:0001882;GO:0001883;GO:0003674;GO:0003824;GO:0004618;GO:0005488;GO:0005524;GO:0016301;GO:0016740;GO:0016772;GO:0016774;GO:0017076;GO:0030554;GO:0032549;GO:0032550;GO:0032553;GO:0032555;GO:0032559;GO:0035639;GO:0036094;GO:0043167;GO:0043168;GO:0043531;GO:0097159;GO:0097367;GO:1901265;GO:1901363	http://amigo.geneontology.org/cgi-bin/amigo/visualize?inline=false&term_data={%22GO%3A0005524%22%3A%7B%22fill%22%3A%22%23ffff66%22%2C%22font%22%3A%22black%22%7D,%22GO%3A0004618%22%3A%7B%22fill%22%3A%22%23ffff66%22%2C%22font%22%3A%22black%22%7D,%22GO%3A0043531%22%3A%7B%22fill%22%3A%22%23ffff66%22%2C%22font%22%3A%22black%22%7D}&format=png&mode=basic&term_data_type=json	GO:0005975: carbohydrate metabolic process (ISO) GO:0006094: gluconeogenesis (ISO) GO:0006096: glycolysis (ISO) GO:0016310: phosphorylation (IDA)	GO:0005975;GO:0005996;GO:0006006;GO:0006007;GO:0006091;GO:0006094;GO:0006096;GO:0006793;GO:0006796;GO:0008150;GO:0008152;GO:0009056;GO:0009058;GO:0009987;GO:0016051;GO:0016052;GO:0016310;GO:0019318;GO:0019319;GO:0019320;GO:0044237;GO:0044238;GO:0044723;GO:0044724;GO:0046364;GO:0046365;GO:0071704;GO:1901575;GO:1901576	http://amigo.geneontology.org/cgi-bin/amigo/visualize?inline=false&term_data={%22GO%3A0016310%22%3A%7B%22fill%22%3A%22%23ffff66%22%2C%22font%22%3A%22black%22%7D,%22GO%3A0006096%22%3A%7B%22fill%22%3A%22%23ffff66%22%2C%22font%22%3A%22black%22%7D,%22GO%3A0005975%22%3A%7B%22fill%22%3A%22%23ffff66%22%2C%22font%22%3A%22black%22%7D,%22GO%3A0006094%22%3A%7B%22fill%22%3A%22%23ffff66%22%2C%22font%22%3A%22b…
456	0,228	Omssa-Mascot	RecName: Full=Argininosuccinate synthase; AltName: Full=Citrulline--aspartate ligase	gi|114290,gi|74146278	46,567.3	APNSPDVLEIEFK-FELTcYSLAPQIK-GQVYILGR-GRNDLmEYAK-IDIVENR-KVFIEDVSK-LKEYHR-MPEFYNR-NDLmEYAK-QHGIPIPVTPK-QVEIAQR-TTSLELFMYLNEVAGK-VFIEDVSK-VIAPWR-VQVSVFK	-APNSPDVLEIEFK-EDFEEAR-FELTcYSLAPQIK-GQVYILGR-IDIVENR-KVFIEDVSK-LKEYHR-mPEFYNR-NDLmEYAK-NQAPPGLYTK-QGLGLK-QVEIAQR-RQVEIAQR-TTSLELFMYLNEVAGK-VFIEDVSK-VIAPWR-VQVSVFK	-94.9-39.4-49.6-31-55.1-65.2-24.7-26.3-40.8-32.9-37.3-43.2-23.9-63.7-49.4-43.4-31.1	-40.5-40.7-39.8-41.8-41.9-41.7-42-41.4-41.4-41.6-41.8-41.4-41.4-40.1-41-40.6-42.1	17	11.7-8.25-3.24-1.56-3.46-8.09-0.121-0.712-4.83-3.54-0.456-11.5-4.32-0.331-0.000972	15	11898	Ass1	P16460	RecName: Full=Argininosuccinate synthase; AltName: Full=Citrulline--aspartate ligase	Argininosuccinate synthase	Citrulline--aspartate ligase	10090	MGI	MGI:88090	GO:0005634: nucleus (ISO) GO:0005737: cytoplasm (ISO) GO:0005739: mitochondrion (IDA) GO:0005741: mitochondrial outer membrane (ISO) GO:0005764: lysosome (ISO) GO:0005783: endoplasmic reticulum (ISO) GO:0043005: neuron projection (ISO) GO:0043025: neuronal cell body (ISO) GO:0043204: perikaryon (ISO) GO:0070852: cell body fiber (ISO)	GO:0000323;GO:0005575;GO:0005622;GO:0005623;GO:0005634;GO:0005737;GO:0005739;GO:0005740;GO:0005741;GO:0005764;GO:0005773;GO:0005783;GO:0016020;GO:0019867;GO:0031090;GO:0031966;GO:0031967;GO:0031968;GO:0031975;GO:0042995;GO:0043005;GO:0043025;GO:0043204;GO:0043226;GO:0043227;GO:0043229;GO:0043231;GO:0044297;GO:0044422;GO:0044424;GO:0044429;GO:0044444;GO:0044446;GO:0044464;GO:0070852;GO:0097458	http://amigo.geneontology.org/cgi-bin/amigo/visualize?inline=false&term_data={%22GO%3A0005783%22%3A%7B%22fill%22%3A%22%23ffff66%22%2C%22font%22%3A%22black%22%7D,%22GO%3A0005741%22%3A%7B%22fill%22%3A%22%23ffff66%22%2C%22font%22%3A%22black%22%7D,%22GO%3A0005737%22%3A%7B%22fill%22%3A%22%23ffff66%22%2C%22font%22%3A%22black%22%7D,%22GO%3A0043025%22%3A%7B%22fill%22%3A%22%23ffff66%22%2C%22font%22%3A%22b…	GO:0000166: nucleotide binding (IEA) GO:0004055: argininosuccinate synthase activity (ISO) GO:0005524: ATP binding (IEA) GO:0015643: toxic substance binding (ISO) GO:0016874: ligase activity (IEA)	GO:0000166;GO:0001882;GO:0001883;GO:0003674;GO:0003824;GO:0004055;GO:0005488;GO:0005524;GO:0015643;GO:0016874;GO:0016879;GO:0017076;GO:0030554;GO:0032549;GO:0032550;GO:0032553;GO:0032555;GO:0032559;GO:0035639;GO:0036094;GO:0043167;GO:0043168;GO:0097159;GO:0097367;GO:1901265;GO:1901363	http://amigo.geneontology.org/cgi-bin/amigo/visualize?inline=false&term_data={%22GO%3A0005524%22%3A%7B%22fill%22%3A%22%23ffff66%22%2C%22font%22%3A%22black%22%7D,%22GO%3A0004055%22%3A%7B%22fill%22%3A%22%23ffff66%22%2C%22font%22%3A%22black%22%7D,%22GO%3A0015643%22%3A%7B%22fill%22%3A%22%23ffff66%22%2C%22font%22%3A%22black%22%7D,%22GO%3A0016874%22%3A%7B%22fill%22%3A%22%23ffff66%22%2C%22font%22%3A%22b…	GO:0000050: urea cycle (ISO) GO:0000053: argininosuccinate metabolic process (ISO) GO:0006526: arginine biosynthetic process (ISO) GO:0008652: cellular amino acid biosynthetic process (IEA) GO:0009607: response to biotic stimulus (ISO) GO:0010043: response to zinc ion (ISO) GO:0051384: response to glucocorticoid stimulus (ISO)	GO:0000050;GO:0000053;GO:0006082;GO:0006520;GO:0006525;GO:0006526;GO:0006575;GO:0006807;GO:0008150;GO:0008152;GO:0008652;GO:0009058;GO:0009064;GO:0009084;GO:0009607;GO:0009719;GO:0009725;GO:0009987;GO:0010033;GO:0010035;GO:0010038;GO:0010043;GO:0014070;GO:0016053;GO:0019627;GO:0019752;GO:0031960;GO:0033993;GO:0034641;GO:0042221;GO:0043436;GO:0043603;GO:0043604;GO:0044237;GO:0044238;GO:0044249;GO:…	http://amigo.geneontology.org/cgi-bin/amigo/visualize?inline=false&term_data={%22GO%3A0008652%22%3A%7B%22fill%22%3A%22%23ffff66%22%2C%22font%22%3A%22black%22%7D,%22GO%3A0000053%22%3A%7B%22fill%22%3A%22%23ffff66%22%2C%22font%22%3A%22black%22%7D,%22GO%3A0006526%22%3A%7B%22fill%22%3A%22%23ffff66%22%2C%22font%22%3A%22black%22%7D,%22GO%3A0051384%22%3A%7B%22fill%22%3A%22%23ffff66%22%2C%22font%22%3A%22b…
456	0,228	Omssa-Mascot	RecName: Full=Cystathionine gamma-lyase; AltName: Full=Gamma-cystathionase	gi|27734227	43,550.2	ATLGINDTLIR-AVAALDGAK-AVVLPISLATTFK-FLETNPR-HSLAFASGLAATITITHLLK-ISFVDcSK-LLEAAITPQTK-LVWIETPTNPTLK-QDFPGQSSGFEYSR-RVASEFGLK	-ATLGINDTLIR-AVAALDGAK-AVVLPISLATTFK-FLETNPR-HSLAFASGLAATITITHLLK-ISFVDcSK-LLEAAITPQTK-LVWIETPTNPTLK-QDFPGQSSGFEYSR-RVASEFGLK	-73.7-45-55.6-46.9-77-36-54.6-50.9-83.8-46.1	-41.1-41.7-40.7-41.9-39.2-40.5-40.9-40.5-40.4-41.4	10	4.81-5.01-11.1-4.31-11.3-4.01-8.25-11.0-11.1-4.48	10	107869	Cth	Q8VCN5	RecName: Full=Cystathionine gamma-lyase; AltName: Full=Cysteine-protein sulfhydrase; AltName: Full=Gamma-cystathionase	Cystathionine gamma-lyase	Gamma-cystathionase	10090	MGI	MGI:1339968	GO:0005634: nucleus (ISO) GO:0005737: cytoplasm (ISO)	GO:0005575;GO:0005622;GO:0005623;GO:0005634;GO:0005737;GO:0043226;GO:0043227;GO:0043229;GO:0043231;GO:0044424;GO:0044464	http://amigo.geneontology.org/cgi-bin/amigo/visualize?inline=false&term_data={%22GO%3A0005737%22%3A%7B%22fill%22%3A%22%23ffff66%22%2C%22font%22%3A%22black%22%7D,%22GO%3A0005634%22%3A%7B%22fill%22%3A%22%23ffff66%22%2C%22font%22%3A%22black%22%7D}&format=png&mode=basic&term_data_type=json	GO:0003824: catalytic activity (IEA) GO:0004121: cystathionine beta-lyase activity (ISO) GO:0004123: cystathionine gamma-lyase activity (IDA,ISO) GO:0005515: protein binding (IPI) GO:0005516: calmodulin binding (IEA) GO:0016829: lyase activity (IEA) GO:0030170: pyridoxal phosphate binding (ISO) GO:0044540: L-cystine L-cysteine-lyase (deaminating) (IDA,IMP,ISO) GO:0080146: L-cysteine desulfhydrase…	GO:0003674;GO:0003824;GO:0004121;GO:0004123;GO:0005488;GO:0005515;GO:0005516;GO:0016829;GO:0016846;GO:0030170;GO:0043167;GO:0043168;GO:0044540;GO:0048037;GO:0080146	http://amigo.geneontology.org/cgi-bin/amigo/visualize?inline=false&term_data={%22GO%3A0044540%22%3A%7B%22fill%22%3A%22%23ffff66%22%2C%22font%22%3A%22black%22%7D,%22GO%3A0016829%22%3A%7B%22fill%22%3A%22%23ffff66%22%2C%22font%22%3A%22black%22%7D,%22GO%3A0005515%22%3A%7B%22fill%22%3A%22%23ffff66%22%2C%22font%22%3A%22black%22%7D,%22GO%3A0005516%22%3A%7B%22fill%22%3A%22%23ffff66%22%2C%22font%22%3A%22b…	GO:0006749: glutathione metabolic process (ISO) GO:0008285: negative regulation of cell proliferation (ISO) GO:0008652: cellular amino acid biosynthetic process (IEA) GO:0018272: protein-pyridoxal-5-phosphate linkage via peptidyl-N6-pyridoxal phosphate-L-lysine (ISO) GO:0019344: cysteine biosynthetic process (ISO) GO:0030308: negative regulation of cell growth (ISO) GO:0043066: negative regulatio…	GO:0000096;GO:0000097;GO:0001558;GO:0006082;GO:0006139;GO:0006351;GO:0006355;GO:0006461;GO:0006464;GO:0006518;GO:0006520;GO:0006534;GO:0006575;GO:0006725;GO:0006749;GO:0006790;GO:0006807;GO:0006915;GO:0007154;GO:0007165;GO:0007243;GO:0007249;GO:0008150;GO:0008152;GO:0008219;GO:0008283;GO:0008285;GO:0008652;GO:0009058;GO:0009059;GO:0009069;GO:0009070;GO:0009889;GO:0009966;GO:0009967;GO:0009968;GO:…	http://amigo.geneontology.org/cgi-bin/amigo/visualize?inline=false&term_data={%22GO%3A0008652%22%3A%7B%22fill%22%3A%22%23ffff66%22%2C%22font%22%3A%22black%22%7D,%22GO%3A0070814%22%3A%7B%22fill%22%3A%22%23ffff66%22%2C%22font%22%3A%22black%22%7D,%22GO%3A0008285%22%3A%7B%22fill%22%3A%22%23ffff66%22%2C%22font%22%3A%22black%22%7D,%22GO%3A2001234%22%3A%7B%22fill%22%3A%22%23ffff66%22%2C%22font%22%3A%22b…
456	0,228	Omssa-Mascot	RecName: Full=Glutaryl-CoA dehydrogenase, mitochondrial; Short=GCD; Flags: Precursor	gi|2492632	48,630.1	GYGcAGVSSVAYGLLTR-HNPSNQSYTLSGTK-LMSQILLANR	-GYGcAGVSSVAYGLLTR-HNPSNQSYTLSGTK-LMSQILLANR	-31.8-36.6-37.1	-40.2-40.5-41.2	3	2.36-6.06-2.97	3
456	0,228	Omssa	Chain A, Crystal Structure Of Mouse Cytosolic Isocitrate Dehydrogenase	gi|149241012,gi|162417975,gi|26352311,gi|57242927,gi|6647554	46,156.0	HAYGDQYR-SEGGFIWAcK-VEITYTPK	-	-	-	0	2.84-7.60-5.51	3	---	---	2CMJ|A	Chain A, Crystal Structure Of Mouse Cytosolic Isocitrate Dehydrogenase	---	---	10090	MGI	MGI:96413	GO:0005737: cytoplasm (ISO) GO:0005739: mitochondrion (IDA) GO:0005777: peroxisome (ISO) GO:0005829: cytosol (IDA,ISO)	GO:0005575;GO:0005622;GO:0005623;GO:0005737;GO:0005739;GO:0005777;GO:0005829;GO:0042579;GO:0043226;GO:0043227;GO:0043229;GO:0043231;GO:0044424;GO:0044444;GO:0044464	http://amigo.geneontology.org/cgi-bin/amigo/visualize?inline=false&term_data={%22GO%3A0005777%22%3A%7B%22fill%22%3A%22%23ffff66%22%2C%22font%22%3A%22black%22%7D,%22GO%3A0005737%22%3A%7B%22fill%22%3A%22%23ffff66%22%2C%22font%22%3A%22black%22%7D,%22GO%3A0005829%22%3A%7B%22fill%22%3A%22%23ffff66%22%2C%22font%22%3A%22black%22%7D,%22GO%3A0005739%22%3A%7B%22fill%22%3A%22%23ffff66%22%2C%22font%22%3A%22b…	GO:0000287: magnesium ion binding (ISO) GO:0004450: isocitrate dehydrogenase (NADP+) activity (IDA,ISO) GO:0005102: receptor binding (ISO) GO:0016491: oxidoreductase activity (IEA) GO:0016616: oxidoreductase activity, acting on the CH-OH group of donors, NAD or NADP as acceptor (IEA) GO:0042803: protein homodimerization activity (ISO) GO:0046872: metal ion binding (IEA) GO:0050661: NADP binding (…	GO:0000166;GO:0000287;GO:0003674;GO:0003824;GO:0004448;GO:0004450;GO:0005102;GO:0005488;GO:0005515;GO:0016491;GO:0016614;GO:0016616;GO:0036094;GO:0042802;GO:0042803;GO:0043167;GO:0043169;GO:0046872;GO:0046983;GO:0048037;GO:0050661;GO:0050662;GO:0051287;GO:0097159;GO:1901265;GO:1901363	http://amigo.geneontology.org/cgi-bin/amigo/visualize?inline=false&term_data={%22GO%3A0000287%22%3A%7B%22fill%22%3A%22%23ffff66%22%2C%22font%22%3A%22black%22%7D,%22GO%3A0005102%22%3A%7B%22fill%22%3A%22%23ffff66%22%2C%22font%22%3A%22black%22%7D,%22GO%3A0016491%22%3A%7B%22fill%22%3A%22%23ffff66%22%2C%22font%22%3A%22black%22%7D,%22GO%3A0016616%22%3A%7B%22fill%22%3A%22%23ffff66%22%2C%22font%22%3A%22b…	GO:0006097: glyoxylate cycle (IEA) GO:0006099: tricarboxylic acid cycle (IEA) GO:0006102: isocitrate metabolic process (ISO) GO:0006103: 2-oxoglutarate metabolic process (ISO) GO:0006749: glutathione metabolic process (IMP) GO:0006979: response to oxidative stress (IDA) GO:0014070: response to organic cyclic compound (ISO) GO:0048545: response to steroid hormone stimulus (ISO) GO:0055114: oxidati…	GO:0005975;GO:0006081;GO:0006082;GO:0006091;GO:0006097;GO:0006099;GO:0006102;GO:0006103;GO:0006518;GO:0006520;GO:0006575;GO:0006749;GO:0006790;GO:0006807;GO:0006950;GO:0006979;GO:0008150;GO:0008152;GO:0009060;GO:0009719;GO:0009725;GO:0009987;GO:0010033;GO:0014070;GO:0015980;GO:0019752;GO:0032787;GO:0033993;GO:0034641;GO:0042221;GO:0043436;GO:0043603;GO:0043648;GO:0044237;GO:0044238;GO:0044262;GO:…	http://amigo.geneontology.org/cgi-bin/amigo/visualize?inline=false&term_data={%22GO%3A0006097%22%3A%7B%22fill%22%3A%22%23ffff66%22%2C%22font%22%3A%22black%22%7D,%22GO%3A0014070%22%3A%7B%22fill%22%3A%22%23ffff66%22%2C%22font%22%3A%22black%22%7D,%22GO%3A0055114%22%3A%7B%22fill%22%3A%22%23ffff66%22%2C%22font%22%3A%22black%22%7D,%22GO%3A0006099%22%3A%7B%22fill%22%3A%22%23ffff66%22%2C%22font%22%3A%22b…
456	0,228	Omssa	RecName: Full=Alcohol dehydrogenase 1; AltName: Full=ADH-A2; AltName: Full=Alcohol dehydrogenase A subunit	gi|113391	39,753.4	IDGASPLDK-KFPLDPLITHVLPFEK	-	-	-	0	3.69-3.43	2	11522	Adh1	P00329	RecName: Full=Alcohol dehydrogenase 1; AltName: Full=ADH-A2; AltName: Full=Alcohol dehydrogenase A subunit	Alcohol dehydrogenase 1	Alcohol dehydrogenase A subunit	10090	MGI	MGI:87921	GO:0005622: intracellular (IDA) GO:0005737: cytoplasm (IEA) GO:0005739: mitochondrion (IDA) GO:0005829: cytosol (ISO)	GO:0005575;GO:0005622;GO:0005623;GO:0005737;GO:0005739;GO:0005829;GO:0043226;GO:0043227;GO:0043229;GO:0043231;GO:0044424;GO:0044444;GO:0044464	http://amigo.geneontology.org/cgi-bin/amigo/visualize?inline=false&term_data={%22GO%3A0005737%22%3A%7B%22fill%22%3A%22%23ffff66%22%2C%22font%22%3A%22black%22%7D,%22GO%3A0005829%22%3A%7B%22fill%22%3A%22%23ffff66%22%2C%22font%22%3A%22black%22%7D,%22GO%3A0005739%22%3A%7B%22fill%22%3A%22%23ffff66%22%2C%22font%22%3A%22black%22%7D,%22GO%3A0005622%22%3A%7B%22fill%22%3A%22%23ffff66%22%2C%22font%22%3A%22b…	GO:0004022: alcohol dehydrogenase (NAD) activity (IDA,ISO,TAS) GO:0004745: retinol dehydrogenase activity (ISO) GO:0008144: drug binding (ISO) GO:0008270: zinc ion binding (IEA) GO:0016491: oxidoreductase activity (IEA) GO:0035276: ethanol binding (ISO) GO:0042803: protein homodimerization activity (IPI) GO:0046872: metal ion binding (IEA) GO:0051287: NAD binding (ISO)	GO:0000166;GO:0003674;GO:0003824;GO:0004022;GO:0004745;GO:0005488;GO:0005515;GO:0008144;GO:0008270;GO:0016491;GO:0016614;GO:0016616;GO:0035276;GO:0036094;GO:0042802;GO:0042803;GO:0043167;GO:0043168;GO:0043169;GO:0043178;GO:0046872;GO:0046914;GO:0046983;GO:0048037;GO:0050662;GO:0051287;GO:0097159;GO:1901265;GO:1901363	http://amigo.geneontology.org/cgi-bin/amigo/visualize?inline=false&term_data={%22GO%3A0035276%22%3A%7B%22fill%22%3A%22%23ffff66%22%2C%22font%22%3A%22black%22%7D,%22GO%3A0004745%22%3A%7B%22fill%22%3A%22%23ffff66%22%2C%22font%22%3A%22black%22%7D,%22GO%3A0008144%22%3A%7B%22fill%22%3A%22%23ffff66%22%2C%22font%22%3A%22black%22%7D,%22GO%3A0008270%22%3A%7B%22fill%22%3A%22%23ffff66%22%2C%22font%22%3A%22b…	GO:0001523: retinoid metabolic process (IMP) GO:0006068: ethanol catabolic process (IDA,IMP) GO:0006069: ethanol oxidation (ISO) GO:0032526: response to retinoic acid (IDA) GO:0033574: response to testosterone stimulus (IDA) GO:0042572: retinol metabolic process (IGI,IMP) GO:0042573: retinoic acid metabolic process (IGI,IMP) GO:0046186: acetaldehyde biosynthetic process (ISO) GO:0048149: behavior…	GO:0001523;GO:0006066;GO:0006067;GO:0006068;GO:0006069;GO:0006081;GO:0006082;GO:0006117;GO:0006629;GO:0006720;GO:0006721;GO:0007610;GO:0008150;GO:0008152;GO:0009056;GO:0009058;GO:0009719;GO:0009725;GO:0009987;GO:0010033;GO:0010817;GO:0014070;GO:0016101;GO:0019752;GO:0030534;GO:0032501;GO:0032526;GO:0032787;GO:0033574;GO:0033993;GO:0034308;GO:0034310;GO:0034754;GO:0042221;GO:0042445;GO:0042572;GO:…	http://amigo.geneontology.org/cgi-bin/amigo/visualize?inline=false&term_data={%22GO%3A0006069%22%3A%7B%22fill%22%3A%22%23ffff66%22%2C%22font%22%3A%22black%22%7D,%22GO%3A0055114%22%3A%7B%22fill%22%3A%22%23ffff66%22%2C%22font%22%3A%22black%22%7D,%22GO%3A0042573%22%3A%7B%22fill%22%3A%22%23ffff66%22%2C%22font%22%3A%22black%22%7D,%22GO%3A0033574%22%3A%7B%22fill%22%3A%22%23ffff66%22%2C%22font%22%3A%22b…
753	0,233	Mascot	Aldh4a1 protein [Mus musculus]	gi|148681366,gi|18848352,gi|225543103,gi|78099318	60,328.5	-	AIDAALAAR-QVAQNLDR-SAFEYGGQK-VGDPAEDFGTFFSAVIDAK	50.7-36.1-24.2-38.4	41.1-40.9-41.4-39.3	4	-	0	212647	Aldh4a1	NP_780647	delta-1-pyrroline-5-carboxylate dehydrogenase, mitochondrial precursor	---	---	10090	MGI	MGI:2443883	GO:0005739: mitochondrion (IDA)	GO:0005575;GO:0005622;GO:0005623;GO:0005737;GO:0005739;GO:0043226;GO:0043227;GO:0043229;GO:0043231;GO:0044424;GO:0044444;GO:0044464	http://amigo.geneontology.org/cgi-bin/amigo/visualize?inline=false&term_data={%22GO%3A0005739%22%3A%7B%22fill%22%3A%22%23ffff66%22%2C%22font%22%3A%22black%22%7D}&format=png&mode=basic&term_data_type=json	GO:0003842: 1-pyrroline-5-carboxylate dehydrogenase activity (ISO) GO:0004029: aldehyde dehydrogenase (NAD) activity (IEA) GO:0016491: oxidoreductase activity (IEA) GO:0016620: oxidoreductase activity, acting on the aldehyde or oxo group of donors, NAD or NADP as acceptor (IEA) GO:0042802: identical protein binding (ISO)	GO:0003674;GO:0003824;GO:0003842;GO:0004029;GO:0005488;GO:0005515;GO:0016491;GO:0016620;GO:0016645;GO:0016646;GO:0016903;GO:0042802	http://amigo.geneontology.org/cgi-bin/amigo/visualize?inline=false&term_data={%22GO%3A0003842%22%3A%7B%22fill%22%3A%22%23ffff66%22%2C%22font%22%3A%22black%22%7D,%22GO%3A0004029%22%3A%7B%22fill%22%3A%22%23ffff66%22%2C%22font%22%3A%22black%22%7D,%22GO%3A0016491%22%3A%7B%22fill%22%3A%22%23ffff66%22%2C%22font%22%3A%22black%22%7D,%22GO%3A0016620%22%3A%7B%22fill%22%3A%22%23ffff66%22%2C%22font%22%3A%22b…	GO:0006560: proline metabolic process (IEA) GO:0006561: proline biosynthetic process (IEA) GO:0008152: metabolic process (IEA)	GO:0006082;GO:0006520;GO:0006560;GO:0006561;GO:0006807;GO:0008150;GO:0008152;GO:0008652;GO:0009058;GO:0009064;GO:0009084;GO:0009987;GO:0016053;GO:0018130;GO:0019752;GO:0043436;GO:0044237;GO:0044238;GO:0044249;GO:0044281;GO:0044283;GO:0044710;GO:0044711;GO:0046394;GO:0046483;GO:0071704;GO:1901360;GO:1901362;GO:1901564;GO:1901566;GO:1901576;GO:1901605;GO:1901607	http://amigo.geneontology.org/cgi-bin/amigo/visualize?inline=false&term_data={%22GO%3A0006561%22%3A%7B%22fill%22%3A%22%23ffff66%22%2C%22font%22%3A%22black%22%7D,%22GO%3A0008152%22%3A%7B%22fill%22%3A%22%23ffff66%22%2C%22font%22%3A%22black%22%7D,%22GO%3A0006560%22%3A%7B%22fill%22%3A%22%23ffff66%22%2C%22font%22%3A%22black%22%7D}&format=png&mode=basic&term_data_type=json
753	0,233	Mascot	RecName: Full=NADP-dependent malic enzyme; Short=NADP-ME; AltName: Full=Malic enzyme 1	gi|126738,gi|162139827	63,982.5	-	GYLLTR-LNSDFDR	32.6-30.3	41.2-41.2	2	-	0	17436	Me1	NP_032641	NADP-dependent malic enzyme isoform 1	---	---	10090	MGI	MGI:97043	GO:0005737: cytoplasm (IEA) GO:0005739: mitochondrion (IDA) GO:0005829: cytosol (ISO)	GO:0005575;GO:0005622;GO:0005623;GO:0005737;GO:0005739;GO:0005829;GO:0043226;GO:0043227;GO:0043229;GO:0043231;GO:0044424;GO:0044444;GO:0044464	http://amigo.geneontology.org/cgi-bin/amigo/visualize?inline=false&term_data={%22GO%3A0005737%22%3A%7B%22fill%22%3A%22%23ffff66%22%2C%22font%22%3A%22black%22%7D,%22GO%3A0005829%22%3A%7B%22fill%22%3A%22%23ffff66%22%2C%22font%22%3A%22black%22%7D,%22GO%3A0005739%22%3A%7B%22fill%22%3A%22%23ffff66%22%2C%22font%22%3A%22black%22%7D}&format=png&mode=basic&term_data_type=json	GO:0004470: malic enzyme activity (ISO,ISS) GO:0004471: malate dehydrogenase (decarboxylating) (NAD+) activity (IEA) GO:0004473: malate dehydrogenase (decarboxylating) (NADP+) activity (IMP,ISO,ISS) GO:0016491: oxidoreductase activity (IEA) GO:0016616: oxidoreductase activity, acting on the CH-OH group of donors, NAD or NADP as acceptor (IEA) GO:0030145: manganese ion binding (ISO) GO:0046872: me…	GO:0000166;GO:0003674;GO:0003824;GO:0004470;GO:0004471;GO:0004473;GO:0005488;GO:0016491;GO:0016614;GO:0016615;GO:0016616;GO:0030145;GO:0036094;GO:0043167;GO:0043169;GO:0046872;GO:0046914;GO:0048037;GO:0050661;GO:0050662;GO:0051287;GO:0097159;GO:1901265;GO:1901363	http://amigo.geneontology.org/cgi-bin/amigo/visualize?inline=false&term_data={%22GO%3A0004471%22%3A%7B%22fill%22%3A%22%23ffff66%22%2C%22font%22%3A%22black%22%7D,%22GO%3A0030145%22%3A%7B%22fill%22%3A%22%23ffff66%22%2C%22font%22%3A%22black%22%7D,%22GO%3A0016491%22%3A%7B%22fill%22%3A%22%23ffff66%22%2C%22font%22%3A%22black%22%7D,%22GO%3A0016616%22%3A%7B%22fill%22%3A%22%23ffff66%22%2C%22font%22%3A%22b…	GO:0006108: malate metabolic process (ISO,ISS) GO:0009725: response to hormone stimulus (ISO) GO:0051262: protein tetramerization (IDA) GO:0055114: oxidation-reduction process (IMP)	GO:0006082;GO:0006108;GO:0006461;GO:0008150;GO:0008152;GO:0009719;GO:0009725;GO:0009987;GO:0010033;GO:0016043;GO:0019752;GO:0022607;GO:0042221;GO:0043436;GO:0043648;GO:0043933;GO:0044085;GO:0044237;GO:0044281;GO:0044710;GO:0050896;GO:0051259;GO:0051262;GO:0055114;GO:0065003;GO:0070271;GO:0071704;GO:0071822;GO:0071840	http://amigo.geneontology.org/cgi-bin/amigo/visualize?inline=false&term_data={%22GO%3A0055114%22%3A%7B%22fill%22%3A%22%23ffff66%22%2C%22font%22%3A%22black%22%7D,%22GO%3A0051262%22%3A%7B%22fill%22%3A%22%23ffff66%22%2C%22font%22%3A%22black%22%7D,%22GO%3A0006108%22%3A%7B%22fill%22%3A%22%23ffff66%22%2C%22font%22%3A%22black%22%7D,%22GO%3A0009725%22%3A%7B%22fill%22%3A%22%23ffff66%22%2C%22font%22%3A%22b…
753	0,233	Omssa	Aldh4a1 protein [Mus musculus]	gi|18848352,gi|78099318	60,328.5	AIDAALAAR-SAFEYGGQK-VGDPAEDFGTFFSAVIDAK	-	-	-	0	6.04-2.32-12.2	3	212647	Aldh4a1	AAH24133	Aldh4a1 protein, partial	---	---	10090	---	---	---	---	---	---	---	---	---	---	---
753	0,233	Omssa-Mascot	Prodh protein [Mus musculus]	gi|117306481,gi|327478530,gi|4581879,gi|6649587,gi|74184277	56,717.5	ASGGASDGGFSAIK	-ASGGASDGGFSAIK	-87,1	-40,7	1	12,4	1	19125	Prodh	Q9WU79	RecName: Full=Proline dehydrogenase 1, mitochondrial; AltName: Full=Proline oxidase; Flags: Precursor	Proline dehydrogenase 1, mitochondrial	Proline oxidase	10090	MGI	MGI:97770	GO:0005739: mitochondrion (IDA,ISO) GO:0005743: mitochondrial inner membrane (IDA)	GO:0005575;GO:0005622;GO:0005623;GO:0005737;GO:0005739;GO:0005740;GO:0005743;GO:0016020;GO:0019866;GO:0031090;GO:0031966;GO:0031967;GO:0031975;GO:0043226;GO:0043227;GO:0043229;GO:0043231;GO:0044422;GO:0044424;GO:0044429;GO:0044444;GO:0044446;GO:0044464	http://amigo.geneontology.org/cgi-bin/amigo/visualize?inline=false&term_data={%22GO%3A0005739%22%3A%7B%22fill%22%3A%22%23ffff66%22%2C%22font%22%3A%22black%22%7D,%22GO%3A0005743%22%3A%7B%22fill%22%3A%22%23ffff66%22%2C%22font%22%3A%22black%22%7D}&format=png&mode=basic&term_data_type=json	GO:0004657: proline dehydrogenase activity (ISO,ISS) GO:0016491: oxidoreductase activity (IEA) GO:0016597: amino acid binding (ISO) GO:0071949: FAD binding (ISO)	GO:0000166;GO:0003674;GO:0003824;GO:0004657;GO:0005488;GO:0016491;GO:0016597;GO:0016645;GO:0031406;GO:0036094;GO:0043167;GO:0043168;GO:0043177;GO:0048037;GO:0050660;GO:0050662;GO:0071949;GO:0097159;GO:1901265;GO:1901363	http://amigo.geneontology.org/cgi-bin/amigo/visualize?inline=false&term_data={%22GO%3A0016597%22%3A%7B%22fill%22%3A%22%23ffff66%22%2C%22font%22%3A%22black%22%7D,%22GO%3A0004657%22%3A%7B%22fill%22%3A%22%23ffff66%22%2C%22font%22%3A%22black%22%7D,%22GO%3A0016491%22%3A%7B%22fill%22%3A%22%23ffff66%22%2C%22font%22%3A%22black%22%7D,%22GO%3A0071949%22%3A%7B%22fill%22%3A%22%23ffff66%22%2C%22font%22%3A%22b…	GO:0006537: glutamate biosynthetic process (IEA) GO:0006560: proline metabolic process (IEA) GO:0006562: proline catabolic process (IEA) GO:0055114: oxidation-reduction process (ISS)	GO:0006082;GO:0006520;GO:0006536;GO:0006537;GO:0006560;GO:0006562;GO:0006807;GO:0008150;GO:0008152;GO:0008652;GO:0009056;GO:0009058;GO:0009063;GO:0009064;GO:0009065;GO:0009084;GO:0009987;GO:0016053;GO:0016054;GO:0019752;GO:0043436;GO:0043648;GO:0043650;GO:0044237;GO:0044238;GO:0044248;GO:0044249;GO:0044281;GO:0044282;GO:0044283;GO:0044710;GO:0044711;GO:0044712;GO:0046394;GO:0046395;GO:0046483;GO:…	http://amigo.geneontology.org/cgi-bin/amigo/visualize?inline=false&term_data={%22GO%3A0006537%22%3A%7B%22fill%22%3A%22%23ffff66%22%2C%22font%22%3A%22black%22%7D,%22GO%3A0055114%22%3A%7B%22fill%22%3A%22%23ffff66%22%2C%22font%22%3A%22black%22%7D,%22GO%3A0006562%22%3A%7B%22fill%22%3A%22%23ffff66%22%2C%22font%22%3A%22black%22%7D,%22GO%3A0006560%22%3A%7B%22fill%22%3A%22%23ffff66%22%2C%22font%22%3A%22b…
753	0,233	Omssa-Mascot	RecName: Full=Very long-chain specific acyl-CoA dehydrogenase, mitochondrial; AltName: Full=MVLCAD; Short=VLCAD; Flags: Precursor	gi|6648069	70,859.0	ASNTSEVYFDGVK-DFQIEAAISK-EATQAVLDKPETLSSDASTR-ELGAFGLQVPSELGGLGLSNTQYAR-ENMASLQSSPQHQELFR-FFEEVNDPAKNDALEK-FGmAATLAGTMK-GILLYGTK-IFcSEAAWK-IFEGANDILR-ITAFVVER-LFVALQGcMDK-mLcDSWcIEAATR-NPFGNVGLLMGEAGK-SFGGVTHGLPEKK-SLSEGYPTAQHEK-SSAIPSPcGK-TPIKDAATGAVK-VASGQALAAFcLTEPSSGSDVASIR-VAVNILNNGR-VEDDTLQGLK-VPSENVLGEVGDGFK	-ASNTSEVYFDGVK-EATQAVLDKPETLSSDASTR-ELGAFGLQVPSELGGLGLSNTQYAR-ELVGPVAR-ENMASLQSSPQHQELFR-FGmAATLAGTMK-GILLYGTK-IFcSEAAWK-IFEGANDILR-ITAFVVER-LFVALQGcMDK-mLcDSWcIEAATR-SLSEGYPTAQHEK-VASGQALAAFcLTEPSSGSDVASIR-VAVNILNNGR-VEDDTLQGLK-YYTLNGSK	-81.9-46.6-46.2-28.8-23.2-72.3-39.6-53.3-65.5-58.5-83.4-70.9-30.5-28.2-47.6-58.4-36.9	-40.7-39.6-38.5-40.6-39.5-40.9-41.9-40.7-41.2-41.7-40.6-40.2-40.9-39-40.8-41.2-41.8	17	11.7-10.7-13.8-10.4-1.88-6.04-10.4-2.52-7.43-7.07-6.01-12.0-13.8-10.4-2.51-3.59-1.75-3.35-5.54-5.62-7.21-13.2	22	11370	Acadvl	P50544	RecName: Full=Very long-chain specific acyl-CoA dehydrogenase, mitochondrial; AltName: Full=MVLCAD; Short=VLCAD; Flags: Precursor	Very long-chain specific acyl-CoA dehydrogenase, mitochondrial	MVLCAD	10090	MGI	MGI:895149	GO:0005739: mitochondrion (IDA,ISO) GO:0005743: mitochondrial inner membrane (ISO) GO:0016020: membrane (IEA) GO:0042645: mitochondrial nucleoid (ISO)	GO:0005575;GO:0005622;GO:0005623;GO:0005737;GO:0005739;GO:0005740;GO:0005743;GO:0005759;GO:0009295;GO:0016020;GO:0019866;GO:0031090;GO:0031966;GO:0031967;GO:0031974;GO:0031975;GO:0042645;GO:0043226;GO:0043227;GO:0043228;GO:0043229;GO:0043231;GO:0043232;GO:0043233;GO:0044422;GO:0044424;GO:0044429;GO:0044444;GO:0044446;GO:0044464;GO:0070013	http://amigo.geneontology.org/cgi-bin/amigo/visualize?inline=false&term_data={%22GO%3A0016020%22%3A%7B%22fill%22%3A%22%23ffff66%22%2C%22font%22%3A%22black%22%7D,%22GO%3A0042645%22%3A%7B%22fill%22%3A%22%23ffff66%22%2C%22font%22%3A%22black%22%7D,%22GO%3A0005739%22%3A%7B%22fill%22%3A%22%23ffff66%22%2C%22font%22%3A%22black%22%7D,%22GO%3A0005743%22%3A%7B%22fill%22%3A%22%23ffff66%22%2C%22font%22%3A%22b…	GO:0000062: fatty-acyl-CoA binding (ISO) GO:0003995: acyl-CoA dehydrogenase activity (ISO) GO:0004466: long-chain-acyl-CoA dehydrogenase activity (ISO) GO:0016491: oxidoreductase activity (IEA) GO:0016627: oxidoreductase activity, acting on the CH-CH group of donors (IEA) GO:0017099: very-long-chain-acyl-CoA dehydrogenase activity (ISO) GO:0050660: flavin adenine dinucleotide binding (ISO)	GO:0000062;GO:0000166;GO:0003674;GO:0003824;GO:0003995;GO:0004466;GO:0005488;GO:0016491;GO:0016627;GO:0017099;GO:0036094;GO:0043167;GO:0043168;GO:0048037;GO:0050660;GO:0050662;GO:0097159;GO:1901265;GO:1901363	http://amigo.geneontology.org/cgi-bin/amigo/visualize?inline=false&term_data={%22GO%3A0050660%22%3A%7B%22fill%22%3A%22%23ffff66%22%2C%22font%22%3A%22black%22%7D,%22GO%3A0016491%22%3A%7B%22fill%22%3A%22%23ffff66%22%2C%22font%22%3A%22black%22%7D,%22GO%3A0016627%22%3A%7B%22fill%22%3A%22%23ffff66%22%2C%22font%22%3A%22black%22%7D,%22GO%3A0000062%22%3A%7B%22fill%22%3A%22%23ffff66%22%2C%22font%22%3A%22b…	GO:0001659: temperature homeostasis (IMP) GO:0006629: lipid metabolic process (IEA) GO:0006631: fatty acid metabolic process (IEA) GO:0006635: fatty acid beta-oxidation (ISO) GO:0008152: metabolic process (IEA) GO:0033539: fatty acid beta-oxidation using acyl-CoA dehydrogenase (IMP,ISO) GO:0042760: very long-chain fatty acid catabolic process (ISO) GO:0045717: negative regulation of fatty acid bi…	GO:0000038;GO:0001659;GO:0006066;GO:0006082;GO:0006629;GO:0006631;GO:0006633;GO:0006635;GO:0008150;GO:0008152;GO:0008202;GO:0008203;GO:0008610;GO:0009056;GO:0009058;GO:0009062;GO:0009889;GO:0009890;GO:0009892;GO:0009987;GO:0010565;GO:0016042;GO:0016053;GO:0016054;GO:0016125;GO:0019216;GO:0019217;GO:0019218;GO:0019222;GO:0019395;GO:0019752;GO:0030258;GO:0031323;GO:0031324;GO:0031326;GO:0031327;GO:…	http://amigo.geneontology.org/cgi-bin/amigo/visualize?inline=false&term_data={%22GO%3A0001659%22%3A%7B%22fill%22%3A%22%23ffff66%22%2C%22font%22%3A%22black%22%7D,%22GO%3A0033539%22%3A%7B%22fill%22%3A%22%23ffff66%22%2C%22font%22%3A%22black%22%7D,%22GO%3A0055114%22%3A%7B%22fill%22%3A%22%23ffff66%22%2C%22font%22%3A%22black%22%7D,%22GO%3A0006635%22%3A%7B%22fill%22%3A%22%23ffff66%22%2C%22font%22%3A%22b…
122	0,235	Omssa-Mascot	RecName: Full=10-formyltetrahydrofolate dehydrogenase; Short=10-FTHFDH; AltName: Full=Aldehyde dehydrogenase family 1 member L1	gi|24418394	98,692.5	ADPLGLEAEK-ADPLGLEAEKDGVPVFK-AGLILFGNDDR-ANATEFGLASGVFTR-AVQMGMSSVFFNK-DLGEAALNEYLR-EESFGPIMIISR-FADGDVDAVLSR-FAELTLK-FLFPEGIK-GASAINWTLIHGDK-GENcIAAGR-GMVQAVR-GNDKVPGAWTEAcGQK-GQALPEVVAK-GSASSALELTEEELATAEAVR-GVVNILPGSGSLVGQR-HGSIIYHPSLLPR-IGFTGSTEVGK-IGNPLDR-ILPNVPEVEDSTDFFK-KLVEYcQR-KVSLELGGK-LFVEDSIHDQFVQK-LIAEGTAPR-LQAGTVFVNTYNK-LSDHPDVR-LVEYcQR-NIQLEDGK-RPQPEEGATYEGIQK-ScALSNVK-SPLIIFADcDLN…	-ADPLGLEAEK-ADPLGLEAEKDGVPVFK-AGLILFGNDDR-ALYVSDK-ANATEFGLASGVFTR-AVQMGMSSVFFNK-DLGEAALNEYLR-EESFGPIMIISR-FADGDVDAVLSR-FAELTLK-FLFPEGIK-GASAINWTLIHGDK-GENcIAAGR-GMVQAVR-GNDKVPGAWTEAcGQK-GQALPEVVAK-GSASSALELTEEELATAEAVR-GVVNILPGSGSLVGQR-HGSIIYHPSLLPR-IGFTGSTEVGK-IGNPLDR-ILPNVPEVEDSTDFFK-KLVEYcQR-KVSLELGGK-LIAEGTAPR-LQAGTVFVNTYNK-LVEEVK-LVEYcQR-mMPASQFFK-NIQLEDGK-NLTLTK-ScALSNVK-SPLIIFADcDLNK-SSWMR…	-56.4-35-60.7-30.7-73-54.4-71.3-67.5-118-50.2-31.1-59.2-57-40.8-40-27.3-40-44.6-40.4-60.6-41-40.5-35.1-44.8-81.7-94.3-34.7-36.2-27.8-31.6-28.3-26.2-99.3-34.8-50.7-63.8-39.5	-41.4-41.4-41.2-41-40.5-40.6-40.7-40.6-41.1-41.6-41.3-40.1-41.7-42.3-40.3-40.7-39.3-40.3-40.4-40.8-40-40.2-40.8-41.6-40.7-40.5-42.2-40.7-41.5-42.6-42.8-41.9-40.5-41.9-40.9-41.1-42.9	37	7.99-7.75-9.66-11.5-5.91-14.2-6.95-14.7-2.72-1.18-4.54-7.26-2.16-10.4-2.11-5.97-6.11-6.79-4.77-2.03-6.85-6.88-4.08-7.87-6.26-12.0-1.04-3.30-4.10-9.10-0.287-16.4-3.83-7.02-3.96	35	107747	Aldh1l1	Q8R0Y6	RecName: Full=Cytosolic 10-formyltetrahydrofolate dehydrogenase; Short=10-FTHFDH; Short=FDH; AltName: Full=Aldehyde dehydrogenase family 1 member L1	Cytosolic 10-formyltetrahydrofolate dehydrogenase	Aldehyde dehydrogenase family 1 member L1	10090	MGI	MGI:1340024	GO:0005737: cytoplasm (IEA) GO:0005739: mitochondrion (IDA)	GO:0005575;GO:0005622;GO:0005623;GO:0005737;GO:0005739;GO:0043226;GO:0043227;GO:0043229;GO:0043231;GO:0044424;GO:0044444;GO:0044464	http://amigo.geneontology.org/cgi-bin/amigo/visualize?inline=false&term_data={%22GO%3A0005737%22%3A%7B%22fill%22%3A%22%23ffff66%22%2C%22font%22%3A%22black%22%7D,%22GO%3A0005739%22%3A%7B%22fill%22%3A%22%23ffff66%22%2C%22font%22%3A%22black%22%7D}&format=png&mode=basic&term_data_type=json	GO:0003824: catalytic activity (IEA) GO:0005515: protein binding (IPI) GO:0008168: methyltransferase activity (IEA) GO:0016155: formyltetrahydrofolate dehydrogenase activity (IEA) GO:0016491: oxidoreductase activity (IEA) GO:0016620: oxidoreductase activity, acting on the aldehyde or oxo group of donors, NAD or NADP as acceptor (IEA) GO:0016742: hydroxymethyl-, formyl- and related transferase act…	GO:0003674;GO:0003824;GO:0005488;GO:0005515;GO:0008168;GO:0016155;GO:0016491;GO:0016620;GO:0016645;GO:0016646;GO:0016740;GO:0016741;GO:0016742;GO:0016903	http://amigo.geneontology.org/cgi-bin/amigo/visualize?inline=false&term_data={%22GO%3A0008168%22%3A%7B%22fill%22%3A%22%23ffff66%22%2C%22font%22%3A%22black%22%7D,%22GO%3A0005515%22%3A%7B%22fill%22%3A%22%23ffff66%22%2C%22font%22%3A%22black%22%7D,%22GO%3A0016491%22%3A%7B%22fill%22%3A%22%23ffff66%22%2C%22font%22%3A%22black%22%7D,%22GO%3A0016620%22%3A%7B%22fill%22%3A%22%23ffff66%22%2C%22font%22%3A%22b…	GO:0006730: one-carbon metabolic process (IEA) GO:0008152: metabolic process (IEA) GO:0009058: biosynthetic process (IEA) GO:0009258: 10-formyltetrahydrofolate catabolic process (IEA) GO:0055114: oxidation-reduction process (IEA)	GO:0006082;GO:0006520;GO:0006575;GO:0006725;GO:0006730;GO:0006732;GO:0006760;GO:0006807;GO:0008150;GO:0008152;GO:0009056;GO:0009058;GO:0009063;GO:0009109;GO:0009256;GO:0009258;GO:0009397;GO:0009987;GO:0016054;GO:0019439;GO:0019752;GO:0034641;GO:0042219;GO:0042558;GO:0042560;GO:0043436;GO:0043648;GO:0043649;GO:0044237;GO:0044238;GO:0044248;GO:0044270;GO:0044281;GO:0044282;GO:0044710;GO:0044712;GO:…	http://amigo.geneontology.org/cgi-bin/amigo/visualize?inline=false&term_data={%22GO%3A0009258%22%3A%7B%22fill%22%3A%22%23ffff66%22%2C%22font%22%3A%22black%22%7D,%22GO%3A0055114%22%3A%7B%22fill%22%3A%22%23ffff66%22%2C%22font%22%3A%22black%22%7D,%22GO%3A0009058%22%3A%7B%22fill%22%3A%22%23ffff66%22%2C%22font%22%3A%22black%22%7D,%22GO%3A0008152%22%3A%7B%22fill%22%3A%22%23ffff66%22%2C%22font%22%3A%22b…
341	0,241	Mascot	triacylglycerol hydrolase [Mus musculus]	gi|14269427,gi|148679149,gi|57013389	61,869.8	-	APEEILAEK-ISENMIPVVAEK-YLGGTDDLTK	65.3-32.8-43.6	41.4-40.9-41.1	3	-	0	104158	Ces1d	Q8VCT4	RecName: Full=Carboxylesterase 1D; AltName: Full=Carboxylesterase 3; AltName: Full=Fatty acid ethyl ester synthase; Short=FAEE synthase; AltName: Full=Triacylglycerol hydrolase; Short=TGH; Flags: Precursor	Carboxylesterase 1D	Triacylglycerol hydrolase	10090	MGI	MGI:2148202	GO:0005737: cytoplasm (IEA) GO:0005783: endoplasmic reticulum (TAS) GO:0005788: endoplasmic reticulum lumen (IDA) GO:0005811: lipid particle (IDA) GO:0005829: cytosol (IDA)	GO:0005575;GO:0005622;GO:0005623;GO:0005737;GO:0005783;GO:0005788;GO:0005811;GO:0005829;GO:0031974;GO:0043226;GO:0043227;GO:0043229;GO:0043231;GO:0043233;GO:0044422;GO:0044424;GO:0044432;GO:0044444;GO:0044446;GO:0044464;GO:0070013	http://amigo.geneontology.org/cgi-bin/amigo/visualize?inline=false&term_data={%22GO%3A0005788%22%3A%7B%22fill%22%3A%22%23ffff66%22%2C%22font%22%3A%22black%22%7D,%22GO%3A0005783%22%3A%7B%22fill%22%3A%22%23ffff66%22%2C%22font%22%3A%22black%22%7D,%22GO%3A0005737%22%3A%7B%22fill%22%3A%22%23ffff66%22%2C%22font%22%3A%22black%22%7D,%22GO%3A0005829%22%3A%7B%22fill%22%3A%22%23ffff66%22%2C%22font%22%3A%22b…	GO:0004771: sterol esterase activity (IDA) GO:0004806: triglyceride lipase activity (IDA) GO:0016787: hydrolase activity (IEA) GO:0030339: fatty-acyl-ethyl-ester synthase activity (IEA)	GO:0003674;GO:0003824;GO:0004771;GO:0004806;GO:0016298;GO:0016787;GO:0016788;GO:0030339;GO:0052689	http://amigo.geneontology.org/cgi-bin/amigo/visualize?inline=false&term_data={%22GO%3A0004771%22%3A%7B%22fill%22%3A%22%23ffff66%22%2C%22font%22%3A%22black%22%7D,%22GO%3A0030339%22%3A%7B%22fill%22%3A%22%23ffff66%22%2C%22font%22%3A%22black%22%7D,%22GO%3A0016787%22%3A%7B%22fill%22%3A%22%23ffff66%22%2C%22font%22%3A%22black%22%7D,%22GO%3A0004806%22%3A%7B%22fill%22%3A%22%23ffff66%22%2C%22font%22%3A%22b…	GO:0006629: lipid metabolic process (IEA) GO:0006637: acyl-CoA metabolic process (TAS) GO:0009636: response to toxic substance (TAS) GO:0016042: lipid catabolic process (IDA,NAS) GO:0019626: short-chain fatty acid catabolic process (IDA) GO:0034379: very-low-density lipoprotein particle assembly (IMP) GO:0046464: acylglycerol catabolic process (IDA)	GO:0006082;GO:0006629;GO:0006631;GO:0006637;GO:0006638;GO:0006639;GO:0006732;GO:0006793;GO:0008150;GO:0008152;GO:0009056;GO:0009062;GO:0009636;GO:0009987;GO:0016042;GO:0016043;GO:0016054;GO:0019626;GO:0019752;GO:0022607;GO:0032501;GO:0032787;GO:0034377;GO:0034379;GO:0035383;GO:0042221;GO:0043436;GO:0043933;GO:0044085;GO:0044237;GO:0044238;GO:0044242;GO:0044248;GO:0044255;GO:0044281;GO:0044282;GO:…	http://amigo.geneontology.org/cgi-bin/amigo/visualize?inline=false&term_data={%22GO%3A0019626%22%3A%7B%22fill%22%3A%22%23ffff66%22%2C%22font%22%3A%22black%22%7D,%22GO%3A0016042%22%3A%7B%22fill%22%3A%22%23ffff66%22%2C%22font%22%3A%22black%22%7D,%22GO%3A0009636%22%3A%7B%22fill%22%3A%22%23ffff66%22%2C%22font%22%3A%22black%22%7D,%22GO%3A0034379%22%3A%7B%22fill%22%3A%22%23ffff66%22%2C%22font%22%3A%22b…
341	0,241	Mascot	unnamed protein product [Mus musculus]	gi|74146500,gi|81901906	67,982.5	-	MGEEIcAcIR	62	41,4	1	-	0	264895	Acsf2	Q8VCW8	RecName: Full=Acyl-CoA synthetase family member 2, mitochondrial; Flags: Precursor	Acyl-CoA synthetase family member 2, mitochondrial	---	10090	MGI	MGI:2388287	GO:0005739: mitochondrion (IDA)	GO:0005575;GO:0005622;GO:0005623;GO:0005737;GO:0005739;GO:0043226;GO:0043227;GO:0043229;GO:0043231;GO:0044424;GO:0044444;GO:0044464	http://amigo.geneontology.org/cgi-bin/amigo/visualize?inline=false&term_data={%22GO%3A0005739%22%3A%7B%22fill%22%3A%22%23ffff66%22%2C%22font%22%3A%22black%22%7D}&format=png&mode=basic&term_data_type=json	GO:0000166: nucleotide binding (IEA) GO:0003674: molecular_function (ND) GO:0003824: catalytic activity (IEA) GO:0005524: ATP binding (IEA) GO:0016874: ligase activity (IEA)	GO:0000166;GO:0001882;GO:0001883;GO:0003674;GO:0003824;GO:0005488;GO:0005524;GO:0016874;GO:0017076;GO:0030554;GO:0032549;GO:0032550;GO:0032553;GO:0032555;GO:0032559;GO:0035639;GO:0036094;GO:0043167;GO:0043168;GO:0097159;GO:0097367;GO:1901265;GO:1901363	http://amigo.geneontology.org/cgi-bin/amigo/visualize?inline=false&term_data={%22GO%3A0005524%22%3A%7B%22fill%22%3A%22%23ffff66%22%2C%22font%22%3A%22black%22%7D,%22GO%3A0016874%22%3A%7B%22fill%22%3A%22%23ffff66%22%2C%22font%22%3A%22black%22%7D,%22GO%3A0003674%22%3A%7B%22fill%22%3A%22%23ffff66%22%2C%22font%22%3A%22black%22%7D,%22GO%3A0000166%22%3A%7B%22fill%22%3A%22%23ffff66%22%2C%22font%22%3A%22b…	GO:0006629: lipid metabolic process (IEA) GO:0006631: fatty acid metabolic process (IEA) GO:0008150: biological_process (ND) GO:0008152: metabolic process (IEA)	GO:0006082;GO:0006629;GO:0006631;GO:0008150;GO:0008152;GO:0009987;GO:0019752;GO:0032787;GO:0043436;GO:0044237;GO:0044238;GO:0044255;GO:0044281;GO:0044710;GO:0071704	http://amigo.geneontology.org/cgi-bin/amigo/visualize?inline=false&term_data={%22GO%3A0006631%22%3A%7B%22fill%22%3A%22%23ffff66%22%2C%22font%22%3A%22black%22%7D,%22GO%3A0008152%22%3A%7B%22fill%22%3A%22%23ffff66%22%2C%22font%22%3A%22black%22%7D,%22GO%3A0008150%22%3A%7B%22fill%22%3A%22%23ffff66%22%2C%22font%22%3A%22black%22%7D,%22GO%3A0006629%22%3A%7B%22fill%22%3A%22%23ffff66%22%2C%22font%22%3A%22b…
341	0,241	Omssa-Mascot	pyruvate kinase isozymes R/L isoform 2 [Mus musculus]	gi|153792772,gi|74146338	58,802.8	AAVIAVTR-AGMNIAR-DALGPEGR-EPPEAVWADDVDR-GDLGIEIPAEK-GSFPVEAVK-GSQVLVTVDPK-GVFPLLYR-GVNLPNAEVDLPGLSEQDLLDLR-IGPEGLVTEVEHGGFLGNR-IYIDDGLISLVVR-KFDEILEVSDGIMVAR-LNFSHGSHEYHAESIANIR-mEGPAGYLR-RVQFGIESGK-SAQLLSR-STSIIATIGPASR-TGVLQGGPESEVEIVK	-AAVIAVTR-AGMNIAR-DALGPEGR-EPPEAVWADDVDR-GDLGIEIPAEK-GSFPVEAVK-GSQVLVTVDPK-GVFPLLYR-GVNLPNAEVDLPGLSEQDLLDLR-IGPEGLVTEVEHGGFLGNR-IYIDDGLISLVVR-KFDEILEVSDGIMVAR-mEGPAGYLR-QLFEELR-RVQFGIESGK-SAQLLSR-STSIIATIGPASR-TGVLQGGPESEVEIVK	-33-48.8-22.3-66.3-54.5-51.6-59.1-37-45.4-27.9-99.1-42.9-66.2-38.1-50.8-40.8-52.6-92.2	-41.4-42.5-41.4-40.1-41-41.8-41.1-41.3-38.6-39.8-40.4-40.4-41.1-41.7-41.3-42.2-40.9-40.2	18	3.11-1.69-1.03-6.00-7.33-2.86-9.45-3.80-11.1-4.87-12.6-13.9-8.43-7.44-5.85-3.21-3.51-15.0	18	18770	Pklr	NP_001093249	pyruvate kinase isozymes R/L isoform 2	---	---	10090	MGI	MGI:97604	GO:0005829: cytosol (ISO)	GO:0005575;GO:0005622;GO:0005623;GO:0005737;GO:0005829;GO:0044424;GO:0044444;GO:0044464	http://amigo.geneontology.org/cgi-bin/amigo/visualize?inline=false&term_data={%22GO%3A0005829%22%3A%7B%22fill%22%3A%22%23ffff66%22%2C%22font%22%3A%22black%22%7D}&format=png&mode=basic&term_data_type=json	GO:0000166: nucleotide binding (IEA) GO:0000287: magnesium ion binding (IEA) GO:0003824: catalytic activity (IEA) GO:0004743: pyruvate kinase activity (IDA,ISO) GO:0005524: ATP binding (IEA) GO:0016301: kinase activity (IEA) GO:0016740: transferase activity (IEA) GO:0030955: potassium ion binding (IEA) GO:0046872: metal ion binding (IEA)	GO:0000166;GO:0000287;GO:0001882;GO:0001883;GO:0003674;GO:0003824;GO:0004743;GO:0005488;GO:0005524;GO:0016301;GO:0016740;GO:0016772;GO:0016773;GO:0017076;GO:0030554;GO:0030955;GO:0031420;GO:0032549;GO:0032550;GO:0032553;GO:0032555;GO:0032559;GO:0035639;GO:0036094;GO:0043167;GO:0043168;GO:0043169;GO:0046872;GO:0097159;GO:0097367;GO:1901265;GO:1901363	http://amigo.geneontology.org/cgi-bin/amigo/visualize?inline=false&term_data={%22GO%3A0000287%22%3A%7B%22fill%22%3A%22%23ffff66%22%2C%22font%22%3A%22black%22%7D,%22GO%3A0004743%22%3A%7B%22fill%22%3A%22%23ffff66%22%2C%22font%22%3A%22black%22%7D,%22GO%3A0005524%22%3A%7B%22fill%22%3A%22%23ffff66%22%2C%22font%22%3A%22black%22%7D,%22GO%3A0030955%22%3A%7B%22fill%22%3A%22%23ffff66%22%2C%22font%22%3A%22b…	GO:0005975: carbohydrate metabolic process (ISO) GO:0006096: glycolysis (ISO) GO:0006754: ATP biosynthetic process (ISO) GO:0008152: metabolic process (IEA) GO:0009408: response to heat (ISO) GO:0010226: response to lithium ion (ISO) GO:0016310: phosphorylation (IDA) GO:0032869: cellular response to insulin stimulus (ISO) GO:0033198: response to ATP (ISO) GO:0042866: pyruvate biosynthetic process…	GO:0005975;GO:0005996;GO:0006006;GO:0006007;GO:0006082;GO:0006090;GO:0006091;GO:0006096;GO:0006139;GO:0006163;GO:0006164;GO:0006725;GO:0006753;GO:0006754;GO:0006793;GO:0006796;GO:0006807;GO:0006950;GO:0008150;GO:0008152;GO:0009056;GO:0009058;GO:0009116;GO:0009117;GO:0009119;GO:0009123;GO:0009124;GO:0009126;GO:0009127;GO:0009141;GO:0009142;GO:0009144;GO:0009145;GO:0009150;GO:0009152;GO:0009156;GO:…	http://amigo.geneontology.org/cgi-bin/amigo/visualize?inline=false&term_data={%22GO%3A0033198%22%3A%7B%22fill%22%3A%22%23ffff66%22%2C%22font%22%3A%22black%22%7D,%22GO%3A0016310%22%3A%7B%22fill%22%3A%22%23ffff66%22%2C%22font%22%3A%22black%22%7D,%22GO%3A0010226%22%3A%7B%22fill%22%3A%22%23ffff66%22%2C%22font%22%3A%22black%22%7D,%22GO%3A0006096%22%3A%7B%22fill%22%3A%22%23ffff66%22%2C%22font%22%3A%22b…
341	0,241	Omssa	triacylglycerol hydrolase [Mus musculus]	gi|14269427	61,869.8	APEEILAEK-DGASEEETNLSK-ISENMIPVVAEK-LDLLGNPK-YLGGTDDLTK	-	-	-	0	7.98-5.66-3.29-1.19-3.03	5	104158	Ces1d	AAK58067	triacylglycerol hydrolase	---	---	10090	---	---	---	---	---	---	---	---	---	---	---
341	0,241	Omssa-Mascot	expressed sequence AU018778 [Mus musculus]	gi|148679151,gi|21450339	61,923.1	EGASEEEINLSK-GQAVNDLITNR-LGGASSFDGR-LSLQGDTK	-EGASEEEINLSK-GQAVNDLITNR-LGGASSFDGR-LSLQGDTK	-64.4-55.7-65.5-52.4	-40.8-40.9-40.9-42.1	4	5.05-6.27-8.98-2.09	4	234564	Ces1f	NP_659179	liver carboxylesterase B-1 precursor	---	---	10090	MGI	MGI:2142687	GO:0005811: lipid particle (IDA) GO:0005829: cytosol (IDA)	GO:0005575;GO:0005622;GO:0005623;GO:0005737;GO:0005811;GO:0005829;GO:0044424;GO:0044444;GO:0044464	http://amigo.geneontology.org/cgi-bin/amigo/visualize?inline=false&term_data={%22GO%3A0005829%22%3A%7B%22fill%22%3A%22%23ffff66%22%2C%22font%22%3A%22black%22%7D,%22GO%3A0005811%22%3A%7B%22fill%22%3A%22%23ffff66%22%2C%22font%22%3A%22black%22%7D}&format=png&mode=basic&term_data_type=json	GO:0016787: hydrolase activity (IEA)	GO:0003674;GO:0003824;GO:0016787	http://amigo.geneontology.org/cgi-bin/amigo/visualize?inline=false&term_data={%22GO%3A0016787%22%3A%7B%22fill%22%3A%22%23ffff66%22%2C%22font%22%3A%22black%22%7D}&format=png&mode=basic&term_data_type=json	GO:0019626: short-chain fatty acid catabolic process (IDA)	GO:0006082;GO:0006629;GO:0006631;GO:0008150;GO:0008152;GO:0009056;GO:0009062;GO:0009987;GO:0016042;GO:0016054;GO:0019626;GO:0019752;GO:0032787;GO:0043436;GO:0044237;GO:0044238;GO:0044242;GO:0044248;GO:0044255;GO:0044281;GO:0044282;GO:0044710;GO:0044712;GO:0046395;GO:0046459;GO:0071704;GO:0072329;GO:1901575	http://amigo.geneontology.org/cgi-bin/amigo/visualize?inline=false&term_data={%22GO%3A0019626%22%3A%7B%22fill%22%3A%22%23ffff66%22%2C%22font%22%3A%22black%22%7D}&format=png&mode=basic&term_data_type=json
341	0,241	Omssa-Mascot	RecName: Full=Bifunctional ATP-dependent dihydroxyacetone kinase/FAD-AMP lyase (cyclizing); Includes: RecName: Full=ATP-dependent dihydroxyacetone kinase; Short=DHA kinase; AltName: Full=Glycerone kinase; Includes: RecName: Full=FAD-AMP lyase (cyclizing); AltName: Full=FAD-AMP lyase (cyclic FMN forming); AltName: Full=FMN cyclase	gi|81879195	59,674.1	EGPSLTSPAQVLSR-GLcGTVLIHK-GMLTGVIAGSVFASPPVGSILAAIR-IcTTLIGLEEHLNALDR-LIDAETTAK-LSVLLLER-mGGSSGALYGLFLTAAAQPLK-QMALVLDR-SDLDTLK-SPGASLLPVLTK-VAGALAEEGMGLEEITK	-EGPSLTSPAQVLSR-IcTTLIGLEEHLNALDR-LIDAETTAK-LSVLLLER-QmALVLDR-SDLDTLK-SPGASLLPVLTK-VAGALAEEGMGLEEITK	-48-28.1-55.5-70.3-42.2-49.3-62-112	-40.4-39.6-41.8-40.8-41.8-42.2-40.5-40.3	8	5.09-3.62-2.86-5.10-5.44-7.01-11.7-1.11-2.78-10.7-16.7	11	225913	Dak	Q8VC30	RecName: Full=Bifunctional ATP-dependent dihydroxyacetone kinase/FAD-AMP lyase (cyclizing); Includes: RecName: Full=ATP-dependent dihydroxyacetone kinase; Short=DHA kinase; AltName: Full=Glycerone kinase; Includes: RecName: Full=FAD-AMP lyase (cyclizing); AltName: Full=FAD-AMP lyase (cyclic FMN forming); AltName: Full=FMN cyclase	FAD-AMP lyase (cyclizing)	FMN cyclase	10090	MGI	MGI:2385084	GO:0005575: cellular_component (ND)	GO:0005575	http://amigo.geneontology.org/cgi-bin/amigo/visualize?inline=false&term_data={%22GO%3A0005575%22%3A%7B%22fill%22%3A%22%23ffff66%22%2C%22font%22%3A%22black%22%7D}&format=png&mode=basic&term_data_type=json	GO:0000166: nucleotide binding (IEA) GO:0003824: catalytic activity (IEA) GO:0004371: glycerone kinase activity (IEA) GO:0005515: protein binding (IPI) GO:0005524: ATP binding (IEA) GO:0016301: kinase activity (IEA) GO:0016740: transferase activity (IEA) GO:0016829: lyase activity (IEA) GO:0034012: FAD-AMP lyase (cyclizing) activity (IEA) GO:0046872: metal ion binding (IEA) GO:0050354: triokinase…	GO:0000166;GO:0001882;GO:0001883;GO:0003674;GO:0003824;GO:0004371;GO:0005488;GO:0005515;GO:0005524;GO:0009975;GO:0016301;GO:0016740;GO:0016772;GO:0016773;GO:0016829;GO:0016849;GO:0017076;GO:0030554;GO:0032549;GO:0032550;GO:0032553;GO:0032555;GO:0032559;GO:0034012;GO:0035639;GO:0036094;GO:0043167;GO:0043168;GO:0043169;GO:0046872;GO:0050354;GO:0097159;GO:0097367;GO:1901265;GO:1901363	http://amigo.geneontology.org/cgi-bin/amigo/visualize?inline=false&term_data={%22GO%3A0005524%22%3A%7B%22fill%22%3A%22%23ffff66%22%2C%22font%22%3A%22black%22%7D,%22GO%3A0034012%22%3A%7B%22fill%22%3A%22%23ffff66%22%2C%22font%22%3A%22black%22%7D,%22GO%3A0004371%22%3A%7B%22fill%22%3A%22%23ffff66%22%2C%22font%22%3A%22black%22%7D,%22GO%3A0016829%22%3A%7B%22fill%22%3A%22%23ffff66%22%2C%22font%22%3A%22b…	GO:0006071: glycerol metabolic process (IEA) GO:0008152: metabolic process (IEA) GO:0016310: phosphorylation (IEA)	GO:0005975;GO:0006066;GO:0006071;GO:0006793;GO:0006796;GO:0008150;GO:0008152;GO:0009987;GO:0016310;GO:0019400;GO:0019751;GO:0044237;GO:0044238;GO:0044262;GO:0044281;GO:0044710;GO:0071704;GO:1901615	http://amigo.geneontology.org/cgi-bin/amigo/visualize?inline=false&term_data={%22GO%3A0016310%22%3A%7B%22fill%22%3A%22%23ffff66%22%2C%22font%22%3A%22black%22%7D,%22GO%3A0006071%22%3A%7B%22fill%22%3A%22%23ffff66%22%2C%22font%22%3A%22black%22%7D,%22GO%3A0008152%22%3A%7B%22fill%22%3A%22%23ffff66%22%2C%22font%22%3A%22black%22%7D}&format=png&mode=basic&term_data_type=json
835	0,244	Mascot	RecName: Full=ATP synthase subunit beta, mitochondrial; Flags: Precursor	gi|20455479,gi|23272966,gi|74139650,gi|74185232,gi|74197074,gi|74204509	56,283.2	-	AHGGYSVFAGVGER-AIAELGIYPAVDPLDSTSR-EGNDLYHEMIESGVINLK-FLSQPFQVAEVFTGHmGK-FTQAGSEVSALLGR-IGLFGGAGVGK-ILQDYK-ImNVIGEPIDER-IPSAVGYQPTLATDMGTMQER-IPVGPETLGR-LVLEVAQHLGESTVR-TIAMDGTEGLVR-TVLIMELINNVAK-VALTGLTVAEYFR-VALVYGQMNEPPGAR-VLDSGAPIK-VLDSGAPIKIPVGPETLGR-VVDLLAPYAK	54.2-72.1-49-27.9-93.4-44.2-32.6-54.3-59.1-53.4-73.2-79.6-89.3-87.4-42.6-81.8-44.6-38.5	40.7-39.7-39.6-39.7-40.4-41.8-42-40.8-39.3-41-40.3-41.1-40.5-40.5-40-40.7-39.8-41.6	18	-	0	11947	Atp5b	P56480	RecName: Full=ATP synthase subunit beta, mitochondrial; Flags: Precursor	ATP synthase subunit beta, mitochondrial	---	10090	MGI	MGI:107801	GO:0000275: mitochondrial proton-transporting ATP synthase complex, catalytic core F(1) (ISO) GO:0005739: mitochondrion (IDA,ISO) GO:0005743: mitochondrial inner membrane (IDA,ISO) GO:0005753: mitochondrial proton-transporting ATP synthase complex (ISO) GO:0005886: plasma membrane (ISO) GO:0009986: cell surface (ISO) GO:0016020: membrane (IEA) GO:0031966: mitochondrial membrane (ISO) GO:0033178: …	GO:0000275;GO:0005575;GO:0005622;GO:0005623;GO:0005737;GO:0005739;GO:0005740;GO:0005743;GO:0005753;GO:0005759;GO:0005886;GO:0009295;GO:0009986;GO:0016020;GO:0016469;GO:0019866;GO:0031090;GO:0031966;GO:0031967;GO:0031974;GO:0031975;GO:0032991;GO:0033178;GO:0042645;GO:0043226;GO:0043227;GO:0043228;GO:0043229;GO:0043231;GO:0043232;GO:0043233;GO:0043234;GO:0044422;GO:0044424;GO:0044425;GO:0044429;GO:…	http://amigo.geneontology.org/cgi-bin/amigo/visualize?inline=false&term_data={%22GO%3A0016020%22%3A%7B%22fill%22%3A%22%23ffff66%22%2C%22font%22%3A%22black%22%7D,%22GO%3A0042645%22%3A%7B%22fill%22%3A%22%23ffff66%22%2C%22font%22%3A%22black%22%7D,%22GO%3A0005739%22%3A%7B%22fill%22%3A%22%23ffff66%22%2C%22font%22%3A%22black%22%7D,%22GO%3A0005886%22%3A%7B%22fill%22%3A%22%23ffff66%22%2C%22font%22%3A%22b…	GO:0000166: nucleotide binding (IEA) GO:0005509: calcium ion binding (ISO) GO:0005524: ATP binding (ISO) GO:0016787: hydrolase activity (IEA) GO:0016820: hydrolase activity, acting on acid anhydrides, catalyzing transmembrane movement of substances (IEA) GO:0016887: ATPase activity (ISO) GO:0017111: nucleoside-triphosphatase activity (IEA) GO:0030228: lipoprotein particle receptor activity (ISO) …	GO:0000166;GO:0001882;GO:0001883;GO:0003674;GO:0003824;GO:0004872;GO:0005102;GO:0005215;GO:0005488;GO:0005509;GO:0005515;GO:0005524;GO:0008324;GO:0015075;GO:0015077;GO:0015078;GO:0015399;GO:0015405;GO:0016462;GO:0016787;GO:0016817;GO:0016818;GO:0016820;GO:0016887;GO:0017076;GO:0017111;GO:0019829;GO:0022804;GO:0022857;GO:0022890;GO:0022891;GO:0022892;GO:0030228;GO:0030554;GO:0032549;GO:0032550;GO:…	http://amigo.geneontology.org/cgi-bin/amigo/visualize?inline=false&term_data={%22GO%3A0005524%22%3A%7B%22fill%22%3A%22%23ffff66%22%2C%22font%22%3A%22black%22%7D,%22GO%3A0016787%22%3A%7B%22fill%22%3A%22%23ffff66%22%2C%22font%22%3A%22black%22%7D,%22GO%3A0000166%22%3A%7B%22fill%22%3A%22%23ffff66%22%2C%22font%22%3A%22black%22%7D,%22GO%3A0017111%22%3A%7B%22fill%22%3A%22%23ffff66%22%2C%22font%22%3A%22b…	GO:0001525: angiogenesis (ISO) GO:0006172: ADP biosynthetic process (ISO) GO:0006200: ATP catabolic process (ISO) GO:0006629: lipid metabolic process (IMP) GO:0006754: ATP biosynthetic process (ISO) GO:0006810: transport (IEA) GO:0006811: ion transport (IEA) GO:0006898: receptor-mediated endocytosis (ISO) GO:0006933: negative regulation of cell adhesion involved in substrate-bound cell migration …	GO:0001525;GO:0001568;GO:0001944;GO:0006139;GO:0006152;GO:0006163;GO:0006164;GO:0006172;GO:0006195;GO:0006200;GO:0006629;GO:0006725;GO:0006753;GO:0006754;GO:0006793;GO:0006796;GO:0006807;GO:0006810;GO:0006811;GO:0006812;GO:0006818;GO:0006873;GO:0006885;GO:0006897;GO:0006898;GO:0006928;GO:0006929;GO:0006933;GO:0007155;GO:0007162;GO:0007275;GO:0008150;GO:0008152;GO:0009056;GO:0009058;GO:0009116;GO:…	http://amigo.geneontology.org/cgi-bin/amigo/visualize?inline=false&term_data={%22GO%3A0046034%22%3A%7B%22fill%22%3A%22%23ffff66%22%2C%22font%22%3A%22black%22%7D,%22GO%3A0006172%22%3A%7B%22fill%22%3A%22%23ffff66%22%2C%22font%22%3A%22black%22%7D,%22GO%3A0006754%22%3A%7B%22fill%22%3A%22%23ffff66%22%2C%22font%22%3A%22black%22%7D,%22GO%3A0015992%22%3A%7B%22fill%22%3A%22%23ffff66%22%2C%22font%22%3A%22b…
835	0,244	Omssa	RecName: Full=ATP synthase subunit beta, mitochondrial; Flags: Precursor	gi|20455479,gi|23272966,gi|74139650,gi|74197074	56,283.2	AHGGYSVFAGVGER-AIAELGIYPAVDPLDSTSR-EGNDLYHEMIESGVINLK-FLSQPFQVAEVFTGHmGK-FTQAGSEVSALLGR-IGLFGGAGVGK-ILQDYK-ImDPNIVGNEHYDVAR-IMNVIGEPIDER-IPSAVGYQPTLATDMGTMQER-IPVGPETLGR-LVLEVAQHLGESTVR-SLQDIIAILGmDELSEEDKLTVSR-TIAMDGTEGLVR-TVLIMELINNVAK-VALTGLTVAEYFR-VALVYGQMNEPPGAR-VLDSGAPIK-VLDSGAPIKIPVGPETLGR-VVDLLAPYAK	-	-	-	0	11.2-11.2-7.20-4.15-11.8-4.31-1.41-8.94-9.96-11.3-6.24-12.4-8.22-10.2-14.2-12.3-10.2-8.14-11.9-5.72	20	11947	Atp5b	P56480	RecName: Full=ATP synthase subunit beta, mitochondrial; Flags: Precursor	ATP synthase subunit beta, mitochondrial	---	10090	MGI	MGI:107801	GO:0000275: mitochondrial proton-transporting ATP synthase complex, catalytic core F(1) (ISO) GO:0005739: mitochondrion (IDA,ISO) GO:0005743: mitochondrial inner membrane (IDA,ISO) GO:0005753: mitochondrial proton-transporting ATP synthase complex (ISO) GO:0005886: plasma membrane (ISO) GO:0009986: cell surface (ISO) GO:0016020: membrane (IEA) GO:0031966: mitochondrial membrane (ISO) GO:0033178: …	GO:0000275;GO:0005575;GO:0005622;GO:0005623;GO:0005737;GO:0005739;GO:0005740;GO:0005743;GO:0005753;GO:0005759;GO:0005886;GO:0009295;GO:0009986;GO:0016020;GO:0016469;GO:0019866;GO:0031090;GO:0031966;GO:0031967;GO:0031974;GO:0031975;GO:0032991;GO:0033178;GO:0042645;GO:0043226;GO:0043227;GO:0043228;GO:0043229;GO:0043231;GO:0043232;GO:0043233;GO:0043234;GO:0044422;GO:0044424;GO:0044425;GO:0044429;GO:…	http://amigo.geneontology.org/cgi-bin/amigo/visualize?inline=false&term_data={%22GO%3A0016020%22%3A%7B%22fill%22%3A%22%23ffff66%22%2C%22font%22%3A%22black%22%7D,%22GO%3A0042645%22%3A%7B%22fill%22%3A%22%23ffff66%22%2C%22font%22%3A%22black%22%7D,%22GO%3A0005739%22%3A%7B%22fill%22%3A%22%23ffff66%22%2C%22font%22%3A%22black%22%7D,%22GO%3A0005886%22%3A%7B%22fill%22%3A%22%23ffff66%22%2C%22font%22%3A%22b…	GO:0000166: nucleotide binding (IEA) GO:0005509: calcium ion binding (ISO) GO:0005524: ATP binding (ISO) GO:0016787: hydrolase activity (IEA) GO:0016820: hydrolase activity, acting on acid anhydrides, catalyzing transmembrane movement of substances (IEA) GO:0016887: ATPase activity (ISO) GO:0017111: nucleoside-triphosphatase activity (IEA) GO:0030228: lipoprotein particle receptor activity (ISO) …	GO:0000166;GO:0001882;GO:0001883;GO:0003674;GO:0003824;GO:0004872;GO:0005102;GO:0005215;GO:0005488;GO:0005509;GO:0005515;GO:0005524;GO:0008324;GO:0015075;GO:0015077;GO:0015078;GO:0015399;GO:0015405;GO:0016462;GO:0016787;GO:0016817;GO:0016818;GO:0016820;GO:0016887;GO:0017076;GO:0017111;GO:0019829;GO:0022804;GO:0022857;GO:0022890;GO:0022891;GO:0022892;GO:0030228;GO:0030554;GO:0032549;GO:0032550;GO:…	http://amigo.geneontology.org/cgi-bin/amigo/visualize?inline=false&term_data={%22GO%3A0005524%22%3A%7B%22fill%22%3A%22%23ffff66%22%2C%22font%22%3A%22black%22%7D,%22GO%3A0016787%22%3A%7B%22fill%22%3A%22%23ffff66%22%2C%22font%22%3A%22black%22%7D,%22GO%3A0000166%22%3A%7B%22fill%22%3A%22%23ffff66%22%2C%22font%22%3A%22black%22%7D,%22GO%3A0017111%22%3A%7B%22fill%22%3A%22%23ffff66%22%2C%22font%22%3A%22b…	GO:0001525: angiogenesis (ISO) GO:0006172: ADP biosynthetic process (ISO) GO:0006200: ATP catabolic process (ISO) GO:0006629: lipid metabolic process (IMP) GO:0006754: ATP biosynthetic process (ISO) GO:0006810: transport (IEA) GO:0006811: ion transport (IEA) GO:0006898: receptor-mediated endocytosis (ISO) GO:0006933: negative regulation of cell adhesion involved in substrate-bound cell migration …	GO:0001525;GO:0001568;GO:0001944;GO:0006139;GO:0006152;GO:0006163;GO:0006164;GO:0006172;GO:0006195;GO:0006200;GO:0006629;GO:0006725;GO:0006753;GO:0006754;GO:0006793;GO:0006796;GO:0006807;GO:0006810;GO:0006811;GO:0006812;GO:0006818;GO:0006873;GO:0006885;GO:0006897;GO:0006898;GO:0006928;GO:0006929;GO:0006933;GO:0007155;GO:0007162;GO:0007275;GO:0008150;GO:0008152;GO:0009056;GO:0009058;GO:0009116;GO:…	http://amigo.geneontology.org/cgi-bin/amigo/visualize?inline=false&term_data={%22GO%3A0046034%22%3A%7B%22fill%22%3A%22%23ffff66%22%2C%22font%22%3A%22black%22%7D,%22GO%3A0006172%22%3A%7B%22fill%22%3A%22%23ffff66%22%2C%22font%22%3A%22black%22%7D,%22GO%3A0006754%22%3A%7B%22fill%22%3A%22%23ffff66%22%2C%22font%22%3A%22black%22%7D,%22GO%3A0015992%22%3A%7B%22fill%22%3A%22%23ffff66%22%2C%22font%22%3A%22b…
[truncated: 1,160 more rows]
